# Supplementary material for: Streamlining search methods to update evidence and gap maps: A case study using intergenerational interventions
Source: Campbell Syst Rev. 2024 Jan 7;20(1):e1380. doi: 10.1002/cl2.1380 (PMC10771710; doi:10.1002/cl2.1380)
Supplement: Supplementary file 1 — Appendix 1. [file CL2-20-e1380-s002.xlsx]

## Sheet: IGen SST
	TYPE OF STUDY	AGELINE	ASSIA	CENTRAL	CINAHL	CPSI-S	EMBASE	ERIC	HMIC	MEDLINE	PQDT	PsycINFO	SPP	SSCI	Frequency across databases
Adam JE. The effect of an intergenerational program on children's attitudes and the well being of nursing home residents. Dissertation Abstracts International. 1993;53(11-B):6034.	NON RCT	0	0	0	1	0	0	0	0	0	1	1	0	0	3
Adams SW, Lubold HS, Jewish Community Centers of Greater Philadelphia PADGNSC. An Intergenerational Approach to the English Language Usage. 1989.	OBSERVATIONAL	0	0	0	0	0	0	1	0	0	0	0	0	0	1
Aday RH, Aday KL, Arnold JL, Bendix SL. Changing Children's Perceptions of the Elderly. Gerontology & geriatrics education. 1996;16(3):37-51.	NON RCT	1	0	0	0	0	0	0	0	1	0	1	0	0	3
Aday RH, McDuffie W, Sims CR. Impact of an intergenerational program on Black adolescents' attitudes toward the elderly. Educational Gerontology. 1993;19(7):663-73.	NON RCT	0	0	0	0	0	0	1	0	0	0	0	0	0	1
Aday RH, Sims CR, Evans E. Youth's attitudes toward the elderly: The impact of intergenerational partners. Journal of Applied Gerontology. 1991;10(3):372-84.	NON RCT	1	0	0	0	0	0	0	0	0	0	1	1	0	3
Aday RH, Sims CR, McDuffie W, Evans E. Changing children's attitudes toward the elderly: The longitudinal effects of an intergenerational partners program. Journal of Research in Childhood Education. 1996;10(2):143-51.	MIXED: NON RCT; QUAL	0	0	0	0	0	0	0	0	0	0	1	0	0	1
Aguilera-Hermida AP, Anderson EA, Negron VA. Intergenerational activities that promote engaging conversations are preferred among young and older adults. Journal of Intergenerational Relationships. 2019:No-Specified.	MIXED:OBS; QUAL	0	0	0	1	0	0	0	0	0	0	1	0	0	2
Alcock CL, Camic PM, Barker C, Haridi C, Raven R. Intergenerational practice in the community: A focused ethnographic evaluation. Journal of Community & Applied Social Psychology. 2011;21(5):419-32.	MIXED:OBS; QUAL	0	1	0	1	0	0	0	0	0	0	1	0	0	3
Alfano CJ. Seniors' participation in an intergenerational music learning program [Ph.D.]. Ann Arbor: McGill University (Canada); 2008.	QUAL	0	0	0	0	0	0	0	0	0	1	0	0	0	1
Allen SM, Allen JG, Weekly J. The impact of a practicum on aging and reminiscence on gifted students' attitudes toward the elderly. Roeper Review: A Journal on Gifted Education. 1986;9(2):90-4.	NON RCT	0	0	0	0	0	0	0	0	0	0	1	0	0	1
Allred GB, Dobson JE. Remotivation group interaction: Increasing children's contact with the elderly. Elementary School Guidance & Counseling. 1987;21(3):216-20.	OBSERVATIONAL	0	0	0	0	0	0	0	0	0	0	1	0	0	1
Ames N, Diepstra SA. Using Intergenerational Oral History Service-Learning Projects to Teach Human Behavior Concepts: A Qualitative Analysis. Educational Gerontology. 2006;32(9):721-35.	QUAL	0	0	0	0	0	0	1	0	0	0	0	0	0	1
An intergenerational learning program in Singapore. Journal of Intergenerational Relationships. 2012;10(1):86-92.	NON RCT	1	0	0	1	0	0	0	0	0	0	1	0	0	3
Anderson S, Fast J, Keating N, Eales J, Chivers S, Barnet D. Translating Knowledge: Promoting Health Through Intergenerational Community Arts Programming. Health promotion practice. 2017;18(1):15-25.	QUAL	0	1	0	1	0	1	0	0	1	0	1	0	0	5
Andreoletti C, Howard JL. Bridging the generation gap: Intergenerational service-learning benefits young and old. Gerontology & geriatrics education. 2018;39(1):46-60.	NON RCT	1	0	0	1	0	1	0	0	1	0	1	1	0	6
Angelis J. The genesis of an intergenerational program. Educational Gerontology. 1992;18(4):317-27.	QUAL	1	0	0	0	0	0	1	0	0	0	1	1	1	5
Angersbach HL, Jones-Forster S. Intergenerational interactions: A descriptive analysis of elder-child interactions in a campus-based child care center. Child & Youth Services. 1999;20(1-2):117-28.	OBSERVATIONAL	0	0	0	0	0	0	0	0	0	0	1	0	0	1
Anne L, Nathalie D. Housing and ageing in France and Germany: the intergenerational solution. Housing Care and Support. 2016;19(2):45-54.	QUAL	0	0	0	0	0	0	0	0	0	0	0	1	0	1
Anneli H. Taking the lead on music for wellbeing: evaluation report. 2014:24.	MIXED: NON RCT; QUAL	0	0	0	0	0	0	0	0	0	0	0	1	0	1
Arentshorst ME, Kloet RR, Peine A. Intergenerational housing. Journal of Housing for the Elderly. 2019;33(3).	OBSERVATIONAL	0	0	0	0	0	0	0	0	0	0	0	1	0	1
Arkin SM. Volunteers in partnership: an Alzheimer's rehabilitation program delivered by students. American Journal of Alzheimer's Disease. 1996;11(1):12-22.	NON RCT	1	0	0	1	0	0	0	0	0	0	0	0	0	2
Arrington NM. Service-learning with young students: Validating the introduction of service-learning in pre-service teacher education. Educating teachers and tomorrow's students through service-learning pedagogy. 2019:63-88.	MIXED: NON RCT; QUAL	0	0	0	0	0	0	0	0	0	0	1	0	0	1
Atkins MS. "How different can we be?": Using Tuesdays with Morrie and intergenerational interactions to promote positive views of older adults among college students. Educational Gerontology. 2018;44(9):586-94.	MIXED: NON RCT; QUAL	0	0	0	1	0	0	1	0	0	0	1	0	0	3
Au A, Ng E, Garner B, Lai S, Chan K. Proactive aging and intergenerational mentoring program to promote the well-being of older adults: Pilot studies. Clinical Gerontologist: The Journal of Aging and Mental Health. 2015;38(3):203-10.	NON RCT	1	1	0	1	0	0	0	0	0	0	1	0	1	5
Azevedo C, Sanchez M. Pathways to Sustainable Intergenerational Programs: Lessons Learned from Portugal. Sustainability. 2019;11(23).	QUAL	0	0	0	0	0	0	0	0	0	0	0	0	1	1
Babcock RL, MaloneBeach EE, Salomon HM. A quantitative and qualitative evaluation of the impact of an intergenerational program on children's biases toward older adults. Journal of Intergenerational Relationships. 2018;16(1-2):123-38.	MIXED: NON RCT; QUAL	1	0	0	1	0	0	0	0	0	0	1	1	0	4
Babcock RL, MaloneBeach EE, Woodworth-Hou B. Intergenerational intervention to mitigate children's bias against the elderly. Journal of Intergenerational Relationships. 2016;14(4):274-87.	NON RCT	1	0	0	1	0	0	0	0	0	0	1	1	0	4
Baggett S. Attitudinal consequences of older adult volunteers in the public school setting. Educational Gerontology. 1981;7(1):21-31.	NON RCT	1	0	0	0	0	0	1	0	0	0	0	0	1	3
Bagnasco A, Hayter M, Rossi S, Zanini MP, Pellegrini R, Aleo G, et al. Experiences of participating in intergenerational interventions in older people's care settings: A systematic review and meta-synthesis of qualitative literature. Journal of advanced nursing. 2020;76(1):22-33.	SR; QUAL	0	1	0	1	0	1	0	0	1	0	1	0	1	6
Bailly N, Giraudeau C, Maintenant C. Children's representations towards the elderly within an intergenerational structure. Representations des enfants a l'egard des personnes agees au sein d'une structure intergenerationnelle. 2018;2018(4):559-74.	NON RCT	0	0	0	0	0	0	0	0	0	0	1	0	0	1
Bales SS, Eklund SJ, Siffin CF. Children's perceptions of elders before and after a school-based intergenerational program. Educational Gerontology. 2000;26(7):677-89.	NON RCT	1	0	0	0	0	0	1	0	0	0	1	1	1	5
Banta PAL, Powell JA. An Intergenerational Study: Living History with Young Children. 1976.	NON RCT	0	0	0	0	0	0	1	0	0	0	0	0	0	1
Barbosa MR, Campinho A, Silva G. "give and receive": The impact of an intergenerational program on institutionalized children and older adults. Journal of Intergenerational Relationships. 2020:No-Specified.	MIXED: NON RCT; QUAL	0	0	0	0	0	0	0	0	0	0	1	0	0	1
Barnard D. Through Our Eyes: A pastoral care bridge linking the generations. Journal of Religion, Spirituality & Aging. 2014;26(2-3):122-35.	QUAL	1	1	0	0	0	0	0	0	0	0	1	0	0	3
Bartlett JR. Intergenerational retreat revisited: adolescent girls and older women share the residual impressions of a single-gender group experience on female development four years later. Journal of Intergenerational Relationships. 2005;3(2):23-41.	QUAL	1	0	0	0	0	0	0	0	0	0	0	0	0	1
Barton H. Effects of an intergenerational program on the attitudes of emotionally disturbed youth toward the elderly. Educational Gerontology. 1999;25(7):623-40.	NON RCT	1	0	0	0	0	0	1	0	0	0	1	1	1	5
Belgrave MJ, Keown DJ. Examining Cross-Age Experiences in a Distance-Based Intergenerational Music Project: Comfort and Expectations in Collaborating With Opposite Generation Through "Virtual" Exchanges. Frontiers in medicine. 2018;5:214.	NON RCT	0	0	0	0	0	0	0	0	1	0	0	0	0	1
Bell P, Allen IE, Miller BL, Jackson E, Perissinotto C, McHugh Power J, et al. FEASIBILITY, ACCEPTABILITY, AND EFFECTIVENESS OF MULTIMODAL INTERGENERATIONAL SOCIAL CONTACT INTERVENTION PILOT FOR CREATIVE ENGAGEMENT (MISCI-PCE) FOR OLDER PARTICIPANTS. Alzheimer's and Dementia. 2019;15(7 Supplement):P1202.	NON RCT	0	0	0	0	0	1	0	0	0	0	0	0	0	1
Bernard M-M, Fruhwirth M, Brooks M, Oakley K, Wang X, Ouechni KG, et al. Intergenerational telementoring for the promotion of social relationships. Gerontechnology. 2011;10(1):38-50.	NON RCT	0	1	0	0	0	0	0	0	0	0	1	0	0	2
Bernstein BP. The effects of an intergenerational social learning group on children's attitudes toward older people [M.S.W.]. Ann Arbor: Southern Connecticut State University; 1993.	NON RCT	0	0	0	0	0	0	0	0	0	1	0	0	0	1
Berry CC. The impact of a task oriented intergenerational service learning program on two populations [M.S.]. Ann Arbor: Touro College; 2003.	NON RCT	1	0	0	0	0	0	0	0	0	1	0	0	0	2
Bertram AG, Burr BK, Sears K, Powers M, Atkins L, Holmes T, et al. Generations learning together: Pilot study for a multigenerational program. Journal of Intergenerational Relationships. 2018;16(3):243-55.	NON RCT	1	0	0	1	0	0	0	0	0	0	1	1	0	4
Bettina B, Jasmine S. Intergenerational practice for a sustainable future: a case study. Working with Older People. 2011;15(4):147-52.	OBSERVATIONAL	0	0	0	0	0	0	0	0	0	0	0	1	0	1
Beynon C, Heydon R, O'Neill S, Zhang Z, Crocker W. Straining to Hear the Singing: Toward an Understanding of Successful Intergenerational Singing Curriculum. Journal of Intergenerational Relationships. 2013;11(2):176-89.	QUAL	1	0	0	1	0	0	0	0	0	0	0	0	0	2
Biggs MJG, Knox KS. Lessons learned from an intergenerational volunteer program: A case study of a shared-site model. Journal of Intergenerational Relationships. 2014;12(1):54-68.	QUAL	1	0	0	1	0	0	0	0	0	0	1	0	0	3
Blais S, McCleary L, Garcia L, Robitaille A. Examining the benefits of intergenerational volunteering in long-term care: A review of the literature. Journal of Intergenerational Relationships. 2017;15(3):258-72.	SR	1	0	0	1	0	0	0	0	0	0	1	1	0	4
Blieszner R, Artale LM. Benefits of intergenerational service-learning to human services majors. Educational Gerontology. 2001;27(1):71-87.	NON RCT	1	0	0	0	0	0	1	0	0	0	0	0	0	2
Bonus-Encarnacion R. Impact of intergenerational “Pen Pal” program on 3<sup>rd</sup> graders' attitudes toward senior adults [M.S.]. Ann Arbor: California State University, Fullerton; 2004.	MIXED: NON RCT; QUAL	1	0	0	0	0	0	0	0	0	1	0	0	0	2
Bostrom A-K. Intergenerational learning in Stockholm County in Sweden. Journal of Intergenerational Relationships. 2003;1(4).	OBSERVATIONAL	1	0	0	0	0	0	0	0	0	0	0	1	0	2
Bourgeois M, Brush J. Intergenerational Montessori Program for Adults With Memory Concerns. American journal of speech-language pathology. 2021;30(3):1090-9.	NON RCT	0	0	0	1	0	1	0	0	1	0	0	0	1	4
Bowers. Effects of an Intergenerational Choir for Community-Based Seniors and College Students on Age-Related Attitudes. Journal of music therapy. 1999;35(1):2-18.	NON RCT	0	0	0	0	0	0	0	0	1	0	1	0	0	2
Bowling H, Murray L, Eichler T, Usher B, Fennimore L. Connecting Nursing Students and Older Adults: An Intergenerational Service-Learning Experience. Nurse educator. 2021.	NON RCT	0	0	0	0	0	1	0	0	1	0	0	0	0	2
Brabazon K. Student improvement in the intergenerational work/study program. Child & Youth Services. 1999;20(1-2):51-61.	OBSERVATIONAL	0	0	0	0	0	0	0	0	0	0	1	0	0	1
Bradwell C. Co-Creating Resilience with People Living with Dementia through Intergenerational Arts. Research in Drama Education. 2021;26(1):137-52.	QUAL	0	0	0	0	0	0	1	0	0	0	0	0	0	1
Brant JL, Studebaker B. Consistent interactions with residents in assisted living facilities significantly improved the social and emotional competencies of 4 year olds. Journal of Intergenerational Relationships. 2019:No-Specified.	MIXED: NON RCT; QUAL	0	0	0	0	0	0	0	0	0	0	1	0	0	1
Breck BM, Dennis CB, Leedahl SN. Implementing reverse mentoring to address social isolation among older adults. Journal of gerontological social work. 2018;61(5):513-25.	QUAL	1	1	0	0	0	0	0	0	1	0	0	0	0	3
Breytspraak LM, Arnold L, Hogan K. Dimensions of an intergenerational relationship between medical students and mentors-on-aging. Journal of Intergenerational Relationships. 2008;6(2):131-53.	QUAL	0	0	0	1	0	0	0	0	0	0	1	0	0	2
Bringle RG, Kremer JF. Evaluation of an intergenerational service learning project for undergraduates. Educational Gerontology. 1993;19(5):407-16.	NON RCT	1	0	0	0	0	0	1	0	0	0	0	0	1	3
Brown LH, Roodin PA. Service-learning in gerontology: an out-of-classroom experience. Educational Gerontology. 2001;27(1):89-103.	QUAL	1	0	0	0	0	0	0	0	0	0	0	0	0	1
Brownell CA. An intergenerational art program as a means to decrease passive behaviors in patients with dementia. American Journal of Recreation Therapy. 2008;7(3):5-12.	MIXED: NON RCT; QUAL	0	0	0	1	0	0	0	0	0	0	0	0	0	1
Bullock JR, Osborne SS. Seniors', volunteers', and families' perspectives of an intergenerational program in a rural community. Educational Gerontology. 1999;25(3):237-51.	QUAL	1	0	0	0	0	0	0	0	0	0	1	1	1	4
Bunting SR, Lax GA. Program profile: A service-learning model for intergenerational conversation about science and current events between longterm care residents and university students: Case study. Journal of Intergenerational Relationships. 2019;17(2):234-49.	QUAL	0	0	0	1	0	0	0	0	0	0	1	0	0	2
Buonsenso A, Fiorilli G, Mosca C, Centorbi M, Notarstefano CC, Di Martino G, et al. Exploring the Enjoyment of the Intergenerational Physical Activity. Journal of functional morphology and kinesiology. 2021;6(2).	OBSERVATIONAL	0	0	0	0	0	0	0	0	1	0	0	0	0	1
Burgman CB, Mulvaney EA. An intergenerational program connecting children and older adults with emotional, behavioral, cognitive, or physical challenges: Gift of mutual understanding. Journal of Intergenerational Relationships. 2016;14(4):353-9.	MIXED: NON RCT; QUAL	1	0	0	1	0	0	0	0	0	0	1	1	0	4
Burnes D, Sheppard C, Henderson CR, Jr., Wassel M, Cope R, Barber C, et al. Interventions to Reduce Ageism Against Older Adults: A Systematic Review and Meta-Analysis. American journal of public health. 2019;109(8):e1-e9.	SR	0	0	0	1	0	1	0	0	1	0	0	0	0	3
Burns Ross JA. Ojibwe intergenerational camp: The transfer of Ojibwe culture, language, and knowledge. Dissertation Abstracts International Section A: Humanities and Social Sciences. 2017;78(5-A(E)):No-Specified.	QUAL	0	0	0	0	0	0	0	0	0	1	1	0	0	2
Camp CJ, Judge KS, Bye CA, Fox KM, Bowden J, Bell M, et al. An intergenerational program for persons with dementia using Montessori methods. The Gerontologist. 1997;37(5):688-92.	OBSERVATIONAL	0	0	0	1	0	1	1	0	1	0	1	1	1	7
Campbell CW. Experiential art and crafts preferences of senior adults: preparatory assessment for the implementation of the Project Senior Art model: UMI Dissertation Services, ProQuest Information and Learning, Ann Arbor, MI; 2005.	MIXED: OBS; QUAL	1	0	0	0	0	0	0	0	0	0	0	0	0	1
Campillo M, Sánchez M, Díaz P. Present and Future of School Intergenerational Programmes: A Study from Spain. Educational Research. 2020;62(4):375-89.	QUAL	0	0	0	0	0	0	1	0	0	0	0	0	1	2
Canedo-Garcia A, Garcia-Sanchez J-N, Pacheco-Sanz D-I. A Systematic Review of the Effectiveness of Intergenerational Programs. Frontiers in psychology. 2017;8:1882.	SR	0	0	0	0	0	0	0	0	1	0	1	0	1	3
Canning SE, Gaetz M, Blakeborough D. It takes time: Building relationships and understanding through an intergenerational ballet programme. Dementia (London, England). 2020;19(2):270-84.	QUAL	1	0	0	1	0	0	0	0	1	0	1	0	1	5
Cardona R. Task oriented intergenerational program: The effects on self-esteem and self-efficacy in high school students and self-esteem and depression in older adults [M.S.]. Ann Arbor: Touro College; 2002.	RCT	1	0	0	0	0	0	0	0	0	1	0	0	0	2
Carlson MC, Saczynski JS, Rebok GW, Seeman T, Glass TA, McGill S, et al. Exploring the effects of an "everyday" activity program on executive function and memory in older adults: Experience Corps. Gerontologist. 2008;48(6):793-801.	RCT	1	0	0	0	0	0	0	0	0	0	0	0	0	1
Carney JM. SENIOR CITIZENS AS PARAPROFESSIONALS IN A PUBLIC ELEMENTARY SCHOOL (INTERGENERATIONAL, SELF-CONCEPT) [Educat.D.]. Ann Arbor: Oklahoma State University; 1985.	NON RCT	0	0	0	0	0	0	0	0	0	1	0	0	0	1
Carson AJ, Kobayashi KM, Kuehne VS. The Meadows School Project: Case study of a unique shared site intergenerational program. Journal of Intergenerational Relationships. 2011;9(4):405-17.	QUAL	1	0	0	1	0	0	0	0	0	0	1	0	0	3
Carstensen L, Mason SE, Caldwell EC. Children's attitudes toward the elderly: An intergenerational technique for change. Educational Gerontology. 1982;8(3):291-301.	NON RCT	1	0	0	0	0	1	1	0	0	0	1	0	0	4
Cartmel J, Radford K, Dawson C, Fitzgerald A, Vecchio N. Developing an Evidenced Based Intergenerational Pedagogy in Australia. Journal of Intergenerational Relationships. 2018;16(1/2):64-85.	SR	1	0	0	0	0	0	0	0	0	0	0	0	0	1
Caspar S, Davis E, McNeill DMJ, Kellett P. Intergenerational Programs: Breaking Down Ageist Barriers and Improving Youth Experiences. Therapeutic Recreation Journal. 2019;53(2):149-64.	OBSERVATIONAL	0	1	0	1	0	0	0	0	0	0	0	0	0	2
Caspi A. Contact hypothesis and inter-age attitudes: A field study of cross-age contact. Social Psychology Quarterly. 1984;47(1):74-80.	NON RCT	0	0	0	0	0	0	0	0	0	0	1	0	0	1
Cayne-Meiskin SJ. The attitudes of seniors who participate in a school-based intergenerational volunteer program toward public schools and education: A case study [Ed.D.]. Ann Arbor: Rutgers The State University of New Jersey - New Brunswick; 2006.	MIXED: OBS; QUAL	1	0	0	0	0	0	0	0	0	1	0	0	0	2
Chamberlain VM, Fetterman E, Maher M. Innovation in elder and child care: An intergenerational experience. Educational Gerontology. 1994;20(2):193-204.	MIXED: NON RCT; QUAL	1	0	0	0	0	0	1	0	0	0	1	0	0	3
Chapman NJ, Neal MB. The effects of intergenerational experiences on adolescents and older adults. The Gerontologist. 1990;30(6):825-32.	NON RCT	1	0	0	0	0	0	1	0	1	0	0	0	0	3
Chase CA. An intergenerational e-mail pal project on attitudes of college students toward older adults. Educational Gerontology. 2011;37(1):27-37.	NON RCT	0	0	0	1	0	0	1	0	0	0	1	0	0	3
Chen N. Building Bridges--An Intergenerational Program. Journal of Extension. 1997;35(5).	OBSERVATIONAL	0	0	0	0	0	0	1	0	0	0	0	0	0	1
Chen SY-C. Integrating intergenerational learning into elder education in university: A case study from taiwan. Journal of Intergenerational Relationships. 2020:No-Specified.	QUAL	0	0	0	0	0	0	0	0	0	0	1	0	0	1
Chippendale T, Boltz M. Living Legends: students' responses to an intergenerational life review writing program. Journal of the American Geriatrics Society. 2015;63(4):782-8.	MIXED: NON RCT; QUAL	0	0	0	1	0	1	0	0	1	0	0	0	0	3
Chou RYJ. The Intergenerational Group Piano Classroom: An Analysis of Social and Learning Interactions Between Adult Learners [D.M.A.]. Ann Arbor: The University of Texas at Austin; 2018.	MIXED: NON RCT; QUAL	0	0	0	0	0	0	0	0	0	1	0	0	0	1
Christensen KM, Hagler MA, Stams G-J, Raposa EB, Burton S, Rhodes JE. Non-Specific versus Targeted Approaches to Youth Mentoring: A Follow-up Meta-analysis. Journal of youth and adolescence. 2020;49(5):959-72.	SR	0	0	0	1	0	1	0	0	1	0	0	0	0	3
Chua P-H, Jung Y, Lwin MO, Theng Y-L. Let's play together: Effects of video-game play on intergenerational perceptions among youth and elderly participants. Computers in Human Behavior. 2013;29(6):2303-11.	NON RCT	0	0	0	1	0	0	0	0	0	0	1	0	0	2
Chung JCC. An intergenerational reminiscence programme for older adults with early dementia and youth volunteers: values and challenges. Scandinavian journal of caring sciences. 2009;23(2):259-64.	NON RCT	1	0	0	1	0	1	0	0	1	0	1	0	1	6
Chung S, Kim J, Hong Y. The Effects of Bilateral Intergenerational Program on Intergenerational Perceptions of the Participants. Journal of Intergenerational Relationships. 2021;19(1):56-77.	NON RCT	1	0	0	1	0	0	0	0	0	0	0	0	0	2
Chung S, Kim J. The effects of intergenerational program on solidarity and perception to other generations in korea. Journal of Social Service Research. 2020:No-Specified.	NON RCT	0	1	0	0	0	0	0	0	0	0	1	0	1	3
Clare G, Roberts E, Jayadas A, Hebert P. Lessons learned from the active aging for L.I.F.E. Intergenerational programming: College-age student and older adult 65+ focus group perspectives. Journal of Intergenerational Relationships. 2019;17(2):220-33.	MIXED: NON RCT; QUAL	1	0	0	1	0	0	0	0	0	0	1	0	0	3
Claudia B. Making bridges with music evaluation: report. 2017:41.	MIXED: NON RCT; QUAL	0	0	0	0	0	0	0	0	0	0	0	1	0	1
Cohen JA. Student and teacher outcomes from an intergenerational telecommunications project [Ed.D.]. Ann Arbor: University of Virginia; 1997.	QUAL	0	0	0	0	0	0	0	0	0	1	0	0	0	1
Cohen-Mansfield J, Jensen B. Intergenerational programs in schools: Prevalence and perceptions of impact. Journal of Applied Gerontology. 2017;36(3):254-76.	OBSERVATIONAL	1	0	0	1	0	1	0	0	1	0	1	0	1	6
Connell AL. Bridging the generation gap with animal assistance [M.A.]. Ann Arbor: Prescott College; 1995.	QUAL	0	0	0	0	0	0	0	0	0	1	0	0	0	1
Cook G, Bailey C. Older care home residents' views of intergenerational practice. Journal of Intergenerational Relationships. 2013;11(4):410-24.	QUAL	0	0	0	1	0	0	0	0	0	0	1	1	0	3
Cooledge NJ, Wurster SR. Intergenerational tutoring and student achievement. Reading Teacher. 1985;39(3):343-6.	NON RCT	0	0	0	0	0	0	1	0	0	0	1	0	0	2
Corbin DE, Kagan DM, Metal-Corbin J. Content analysis of an intergenerational unit on aging in a sixth-grade classroom. Educational Gerontology. 1987;13(5):403-10.	NON RCT	1	0	0	0	0	0	1	0	0	0	0	0	0	2
Corbin DE, Metal-Corbin J, Barg C. Teaching about aging in the elementary school: a one-year follow-up. Educational Gerontology. 1989;15(1):103-10.	NON RCT	1	0	0	0	0	0	0	0	0	0	0	0	0	1
Cordella M, Radermacher H, Huang H, Browning CJ, Baumgartner R, De Soysa T, et al. Intergenerational and intercultural encounters: Connecting students and older people through language learning. Journal of Intergenerational Relationships. 2012;10(1):80-5.	MIXED: NON RCT; QUAL	0	0	0	0	0	0	0	0	0	0	1	0	0	1
Corrigan T. Intergenerational learning: an evaluation of an emerging pedagogy [Ed.D.]. Ann Arbor: Dublin City University (Ireland); 2012.	QUAL	0	0	0	0	0	0	0	0	0	1	0	0	0	1
Corwin SJ, Bates T, Cohan M, Bragg DS, Roberts E. Two models for implementing senior mentor programs in academic medical settings. Educational Gerontology. 2007;33(5):383-93.	QUAL	1	0	0	0	0	0	0	0	0	0	0	0	0	1
Corwin SJ, Frahm K, Ochs LA, Rheaume CE, Roberts E, Eleazer GP. Medical student and senior participants' perceptions of a mentoring program designed to enhance geriatric medical education. Gerontology & Geriatrics Education. 2006;26(3):47-65.	QUAL	0	0	0	1	0	0	0	0	0	0	0	0	0	1
Counts H. Getting Ahead: Examining the Intergenerational Benefits of Participating in a College Service-Learning Program [M.A.]. Ann Arbor: Middle Tennessee State University; 2019.	MIXED: NON RCT; QUAL	0	0	0	0	0	0	0	0	0	1	0	0	0	1
Couper DP, Sheehan NW, Thomas EL. Attitude toward old people: The impact of an intergenerational program. Educational Gerontology. 1991;17(1):41-53.	NON RCT	1	0	0	0	0	0	0	0	0	0	1	0	0	2
Culp B. Moral Jogging, Leadership, and Optimism in an Intergenerational Physical Activity Program. Research Quarterly for Exercise and Sport. 2013;84:A80-A.	QUAL	0	0	0	0	0	0	0	0	0	0	0	0	1	1
Culpepper SE. Intergenerational relationships: A study of preschoolers and the elderly [Ph.D.]. Ann Arbor: The University of Alabama at Birmingham; 1995.	QUAL	0	0	0	0	0	0	0	0	0	1	0	0	0	1
Cummings SM, Williams MM, Ellis RA. Impact of an Intergenerational Program on 4th Graders' Attitudes Toward Elders and School Behaviors. Journal of Human Behavior in the Social Environment. 2003;8(1):43-61.	MIXED: NON RCT; QUAL	0	0	0	1	0	0	0	0	0	0	1	0	0	2
D'Abundo M L, Fugate-Whitlock EI, Fiala KA. Recycling mentors: an intergenerational, service-learning program to promote recycling and environmental awareness. Journal of Public Health Management & Practice. 2011;17(4):373-5.	OBSERVATIONAL	0	0	0	1	0	1	0	0	1	0	0	0	1	4
Dassa A, Harel D. Side-by-side on stage - music and drama form a bridge between acting students and people with dementia in an intergenerational group work. Journal of Intergenerational Relationships. 2019:No-Specified.	QUAL	0	0	0	1	0	0	0	0	0	0	1	0	0	2
Dauenhauer J, Hazzan A, Heffernan K, Milliner CM. Faculty perceptions of engaging older adults in higher education: The need for intergenerational pedagogy. Gerontology & geriatrics education. 2021:1-22.	QUAL	0	0	0	0	0	0	0	0	1	0	0	0	0	1
Dauenhauer JA, Steitz DW, Aponte CI, Fromm Faria D. Enhancing student gerocompetencies: evaluation of an intergenerational service learning course. Journal of gerontological social work. 2010;53(4):319-35.	MIXED: NON RCT; QUAL	0	0	0	1	0	0	0	0	1	0	0	0	0	2
Davis RH, Westbrook GJ. Intergenerational Dialogues: A Tested Educational Program for Children. Educational Gerontology. 1981;7(4):383-96.	NON RCT	0	0	0	0	0	1	1	0	0	0	0	0	0	2
Dawson AT. Intergenerational Programming on a Multi-Generational Play Park and its Impact on Older Adults [M.A.]. Ann Arbor: The University of North Carolina at Charlotte; 2017.	RCT	0	0	0	0	0	0	0	0	0	1	0	0	0	1
de Souza EM. Evaluation methods in health promotion programmes: the description of a triangulation in Brazil. Ciencia & saude coletiva. 2010;15(5):2521-32.	MIXED: NON RCT; QUAL	0	0	0	0	0	1	0	0	1	0	0	0	0	2
de Souza EM. Intergenerational interaction in health promotion: a qualitative study in Brazil. Revista de saude publica. 2003;37(4):463-9.	QUAL	0	0	0	0	0	1	0	0	1	0	0	0	0	2
de Vries P. Intergenerational Music Making: A Phenomenological Study of Three Older Australians Making Music with Children. Journal of Research in Music Education. 2012;59(4):339-56.	QUAL	0	0	0	0	0	0	1	0	0	0	0	0	0	1
Dellmann-Jenkins M, Fowler L, Lambert D, Fruit D, Richardson R. Intergenerational sharing seminars: Their impact on young adult college students and senior guest students. Educational Gerontology. 1994;20(6):579-88.	MIXED: NON RCT; QUAL	1	0	0	0	0	0	1	0	0	0	1	0	0	3
Dellmann-Jenkins M, Lambert D, Fruit D, Dinero T. Old and young together: Effect of an educational program on preschoolers' attitudes toward older people. Childhood Education. 1986;62(3):206-12.	NON RCT	0	0	0	0	0	0	0	0	0	0	1	0	0	1
Dellmann-Jenkins M, Lambert D, Fruit D. Fostering preschoolers' prosocial behaviors toward the elderly: The effect of an intergenerational program. Educational Gerontology. 1991;17(1):21-32.	NON RCT	0	0	0	0	0	1	0	0	0	0	1	0	1	3
DeMichelis C, Ferrari M, Rozin T, Stern B. Teaching for Wisdom in an Intergenerational High-School-English Class. Educational Gerontology. 2015;41(8):551-66.	MIXED: NON RCT; QUAL	0	0	0	0	0	0	1	0	0	0	0	0	0	1
DeSouza E. Intergenerational interaction through reminiscence process: a theoretical framework to explain attitude changes. Journal of Intergenerational Relationships. 2007;5(1):39-56.	QUAL	1	0	0	1	0	0	0	0	0	0	0	0	0	2
Di Bona L, Kennedy S, Mountain G. Adopt a Care Home: An intergenerational initiative bringing children into care homes. Dementia (London, England). 2019;18(5):1679-94.	MIXED: NON RCT; QUAL; OBS	0	0	0	0	0	1	0	0	1	0	1	0	1	4
Diachun LL, Ivers N, Johnstone J, Nayot D, Dumbrell AC. "More to life than MacGyver and crocheting": Medical students respond to a recreational, intergenerational event. Canadian Journal of Geriatrics. 2007;10(2):53-9.	NON RCT	0	0	0	0	0	1	0	0	0	0	0	0	0	1
Dinkins CS. Socrates Café for Older Adults: Intergenerational Connectedness Through Facilitated Conversation. Journal of Psychosocial Nursing & Mental Health Services. 2019;57(1):11-5.	QUAL	0	0	0	1	0	0	0	0	1	0	0	0	0	2
Dipardo A, Schnack P. Expanding the web of meaning: Thought and emotion in an intergenerational reading and writing program. Reading Research Quarterly. 2004;39(1):14-37.	QUAL	0	0	0	0	0	0	1	0	0	0	1	0	0	2
Doiron R, Lees J. It takes a village to raise a reader: Reflections on a intergenerational literacy program. The School Community Journal. 2009;19(1):137-54.	QUAL	0	0	0	0	0	0	1	0	0	0	1	0	0	2
Doka KJ. Adolescent attitudes and beliefs toward aging and the elderly. International Journal of Aging and Human Development. 1985;22(3):173-87.	NON RCT	1	0	0	0	0	0	0	0	0	0	0	0	0	1
Dolan JH, Grotevant HD. The Treehouse Community: An Innovative Intergenerational Model for Supporting Youth Who Have Experienced Foster Care. Child Welfare. 2014;93(4):7-23.	QUAL	0	0	0	1	0	0	0	0	0	0	0	0	0	1
Doll G, Bolender B. Age to Age: Resident Outcomes from a Kindergarten Classroom in the Nursing Home. Journal of Intergenerational Relationships. 2010;8(4):327-37.	MIXED: NON RCT; QUAL; OBS	1	0	0	0	0	0	0	0	0	0	0	0	0	1
Doll GA. Enhancing gerontology education: the role of older adult auditors in a human development and aging course. Journal of Intergenerational Relationships. 2006;4(3):63-72.	QUAL	1	0	0	0	0	0	0	0	0	0	0	0	0	1
Dooley S, Frankel BG. Improving attitudes toward elderly people: evaluation of an intervention program for adolescents. Canadian Journal on Aging. 1990;9(4):400-9.	NON RCT	1	0	0	0	0	0	0	0	0	0	0	0	0	1
Dorfman LT, Murty S, Ingram JG, Evans RJ. Incorporating Intergenerational Service-Learning into an Introductory Gerontology Course. Journal of Gerontological Social Work. 2002;39(1-2):219-40.	MIXED: NON RCT; QUAL	0	1	0	1	0	0	0	0	0	0	1	0	0	3
Dorfman LT, Murty SA, Ingram JG, Evans RJ, Power JR. Intergenerational service-learning in five cohorts of students: Is attitude change robust? Educational Gerontology. 2004;30(1):39-55.	MIXED: NON RCT; QUAL	0	0	0	0	0	0	1	0	0	0	1	0	0	2
Douse L, Farrer R, Aujla I. The Impact of an Intergenerational Dance Project on Older Adults' Social and Emotional Well-Being. Frontiers in psychology. 2020;11:561126.	MIXED: NON RCT; QUAL	0	0	0	0	0	0	0	0	1	0	0	0	1	2
Dumbrell AC, Durst MA, Diachun LL. White coats meet grey power: students and seniors respond to an "intergenerational gala". Journal of the American Geriatrics Society. 2007;55(6):948-54.	MIXED: NON RCT; QUAL	1	0	0	1	0	0	0	0	1	0	0	0	0	3
Dunham CC, Casadonte D. Children's attitudes and classroom interaction in an intergenerational education program. Educational Gerontology. 2009;35(5):453-64.	NON RCT	0	0	0	0	0	0	1	0	0	0	1	0	1	3
Dunkle RE, Mikelthun BG. Intergenerational programming: An adopt-a-grandparent program in a retirement community. Activities, Adaptation & Aging. 1982;3(2):93-105.	NON RCT	1	0	0	0	0	0	0	0	0	0	1	0	0	2
Eggers SJ, Hensley BH. Empowering Spirituality and Generativity Through Intergenerational Connections. Spiritual assessment and intervention with older adults: Current directions and applications. 2004:87-108.	QUAL	1	0	0	0	0	0	0	0	0	0	1	0	0	2
Ezrol T. Intergenerational program participation: A case study [M.S.]. Ann Arbor: California State University, Long Beach; 2012.	QUAL	0	0	0	0	0	0	0	0	0	1	0	0	0	1
Fair CD, Delaplane E. "It is good to spend time with older adults. You can teach them, they can teach you": Second grade students reflect on intergenerational service learning. Early Childhood Education Journal. 2015;43(1):19-26.	QUAL	0	0	0	0	0	0	1	0	0	0	1	0	0	2
Fariña López E, Montilla Fernández M, Durán Martos A, Estévez Guerra GJ, Perera Carballo I. A generation exchange project: Aprendamos Juntos. Gerokomos. 2007;18(1):8-15.	NON RCT	0	0	0	1	0	1	0	0	1	0	0	0	0	3
Fearnside L, Bereza M, McConn G. Using Photography to Foster Intergenerational Understanding. Journal of Visual Literacy. 2015;34(2):69-80.	QUAL	0	0	0	0	0	0	1	0	0	0	0	0	0	1
Fees BS, Bradshaw MH. PATH across the generations: older adults' perceptions on the value of intergenerational contact. Care management journals : Journal of case management ; The journal of long term home health care. 2003;4(4):209-15.	QUAL	1	1	0	1	0	1	0	0	1	0	0	1	0	6
Feldman S, Helen M, Terence S. School-based intergenerational programs: laying the foundations for sustainability. Journal of Intergenerational Relationships. 2003;1(2):47-66.	QUAL	1	0	0	1	0	0	1	0	0	0	0	1	0	4
Feldman S, Mahoney H, Seedsman T. Intergenerational curriculum: a two stage primary school project for promoting positive images of ageing. Australasian Journal on Ageing. 2001;20(3, Suppl. 2):35-41.	MIXED: NON RCT; QUAL	1	0	0	0	0	0	0	0	0	0	0	1	0	2
Femia EE, Zarit SH, Blair C, Jarrott SE, Bruno K. Intergenerational preschool experiences and the young child: Potential benefits to development. Early Childhood Research Quarterly. 2008;23(2):272-87.	MIXED: NON RCT; OBS	0	1	0	0	0	0	1	0	0	0	1	0	0	3
Feniak MA. Effects of an intergenerational program on children's and teachers' attitudes towards aging and seniors' attitudes towards volunteering in the schools [M.Ed.]. Ann Arbor: University of Windsor (Canada); 1993.	NON RCT	0	0	0	0	0	0	0	0	0	1	0	0	0	1
Feyh L, Clutter JE, Krok-Schoen JL. Get wise (wellness through intergenerational social engagement): An intergenerational summer program for children and long-term care residents. Journal of Intergenerational Relationships. 2021:No-Specified.	NON RCT	0	0	0	0	0	0	0	0	0	0	1	0	0	1
Firman J, et al. Intergenerational Service-Learning: Contributions to Curricula. Educational Gerontology. 1983;9(5-6):405-15.	OBSERVATIONAL	0	0	0	0	0	0	1	0	0	0	0	0	0	1
Fletcher S, Mullett J. Digital stories as a tool for health promotion and youth engagement. Canadian journal of public health = Revue canadienne de sante publique. 2016;107(2):e183-e7.	QUAL	0	0	0	1	0	1	0	0	1	0	0	0	0	3
Flora PK, Faulkner GEJ. Advancing the field. Physical activity: an innovative context for intergenerational programming. Journal of Intergenerational Relationships. 2006;4(4):63-74.	SR	0	0	0	1	0	0	0	0	0	0	0	0	0	1
Forster J, Tullo E, Wakeling L, Gilroy R. Involving older people in inclusive educational research. Journal of aging studies. 2021;56:100906.	MIXED: OBS; QUAL	1	0	0	0	0	1	0	0	1	0	0	0	0	3
Freedman M, Public/Private Ventures PPA. Partners in Growth: Elder Mentors and At-Risk Youth. 1988. Report No.: 0.	QUAL	1	0	0	0	0	0	1	0	0	0	0	0	0	2
Freeman S, Martin J, Nash C, Hausknecht S, Skinner K, Walker J. Use of a Digital Storytelling Workshop to Foster Development of Intergenerational Relationships and Preserve Culture with the Nak'azdli First Nation: Findings from the Nak'azdli Lha'hutit'en Project. Canadian Journal on Aging. 2020;39(2):284-93.	QUAL	0	0	0	1	0	0	0	0	0	0	0	0	0	1
Fried LP, Carlson MC, Freedman M, Frick KD, Glass TA, Hill J, et al. Social model for health promotion for an aging population: initial evidence on the Experience Corps model. Journal of Urban Health. 2004;81(1):64-78.	RCT	1	0	0	0	0	0	0	0	0	0	0	0	0	1
Fujiwara Y, Nishi M, Watanabe N, Lee S, Inoue K, Yoshida H, et al. [An intergenerational health promotion program involving older adults in urban areas. "Research of Productivity by Intergenerational Sympathy (REPRINTS)": first-year experience and short-term effects]. [Nihon koshu eisei zasshi] Japanese journal of public health. 2006;53(9):702-14.	NON RCT	0	0	0	0	0	1	0	0	1	0	0	0	0	2
Fujiwara Y, Sakuma N, Ohba H, Nishi M, Lee S, Watanabe N, et al. REPRINTS: Effects of an intergenerational health promotion program for older adults in Japan. Journal of Intergenerational Relationships. 2009;7(1):17-39.	NON RCT	1	0	0	1	0	0	0	0	0	0	1	0	0	3
Gaggioli A, Morganti L, Bonfiglio S, Scaratti C, Cipresso P, Serino S, et al. Intergenerational group reminiscence: A potentially effective intervention to enhance elderly psychosocial wellbeing and to improve children's perception of aging. Educational Gerontology. 2014;40(7):486-98.	NON RCT	0	0	0	1	0	0	0	0	0	0	1	0	0	2
Galbraith B, Larkin H, Moorhouse A, Oomen T. Intergenerational programs for persons with dementia: a scoping review. Journal of gerontological social work. 2015;58(4):357-78.	SR	1	1	0	1	0	1	0	0	1	0	1	1	1	8
Gallagher C, Fitzpatrick A. "It's a win-win situation" - intergenerational learning in preschool and elder care settings. Journal of Intergenerational Relationships. 2018;16.	QUAL	0	0	0	1	0	0	0	0	0	0	0	1	0	2
Gallagher P, Carey K. Connecting with the well-elderly through reminiscence: Analysis of lived experience. Educational Gerontology. 2012;38(8):576-82.	QUAL	0	0	0	1	0	0	0	0	0	0	1	0	0	2
Gamliel T, Gabay N. Knowledge exchange, social interactions, and empowerment in an intergenerational technology program at school. Educational Gerontology. 2014;40(8):597-617.	MIXED: NON RCT; QUAL	1	0	0	1	0	0	1	0	0	0	1	0	1	5
Gamliel T. Education in civic participation: Children, seniors and the challenges of an intergenerational information and communications technology program. New Media & Society. 2017;19(9):1388-405.	QUAL	0	0	0	0	0	0	0	0	0	0	1	0	0	1
Gans D, Guerrero L, Garcia M, Tan ZS. The Impact of an Intergenerational Respite Program on College Students Volunteers' Attitudes toward People with Alzheimer's Diseases and Dementia. Journal of the American Geriatrics Society. 2020;68:S4-S.	NON RCT	0	0	0	0	0	1	0	0	0	0	0	0	1	2
Gans D, O'Brien D, Guerrero L, Garcia M, Tan Z. Shifting from In-Person to Virtual Programming to Provide Intergenerational Social Support for Patients with Dementia: The Virtual TimeOut@UCLA Program. Journal of the American Geriatrics Society. 2021;69:S4-S.	MIXED: OBS; QUAL	0	0	0	0	0	1	0	0	0	0	0	0	1	2
Gardner P, Alegre R. "Just like us": Increasing awareness, prompting action and combating ageism through a critical intergenerational service learning project. Educational Gerontology. 2019;45(2):146-58.	QUAL	0	0	0	1	0	0	1	0	0	0	1	0	1	4
Garvey S, Dawkins P, Llc L. SidekicksTM: An intergenerational program uniting people with Parkinson's and youth. Journal of Parkinson's Disease. 2019;9(1):213.	NON RCT	0	0	0	0	0	1	0	0	0	0	0	0	0	1
George DR. Can intergenerational volunteering enhance quality of life for persons with mild to moderate dementia? A mixed methods study [D.Phil.]. Ann Arbor: University of Oxford (United Kingdom); 2010.	MIXED: OBS; QUAL	0	0	0	0	0	0	0	0	0	1	0	0	0	1
Gerritzen EV, Hull MJ, Verbeek H, Smith AE, de Boer B. Successful elements of intergenerational dementia programs: A scoping review. Journal of Intergenerational Relationships. 2020;18(2):214-45.	SR	1	0	0	1	0	0	0	0	0	0	1	0	0	3
Giglio LL. The effect of a music therapy intergenerational program on cued and spontaneous behaviors of older adults with dementia [M.M.E.]. Ann Arbor: University of Kansas; 2006.	RCT	1	0	0	0	0	0	0	0	0	1	0	0	0	2
Gigliotti C, Morris M, Smock S, Jarrott SE, Graham B. An Intergenerational Summer Program Involving Persons with Dementia and Preschool Children. Educational Gerontology. 2005;31(6):425-41.	QUAL	1	0	0	0	0	0	1	0	0	0	1	0	1	4
Giraudeau C, Bailly N. Intergenerational programs: What can school-age children and older people expect from them? A systematic review. European journal of ageing. 2019;16(3):363-76.	SR	0	0	0	1	0	0	0	0	1	0	1	0	1	4
Gonzales E, Morrow-Howell N, Gilbert P. Changing medical students' attitudes toward older adults. Gerontology & geriatrics education. 2010;31(3):220-34.	MIXED: NON RCT; QUAL	1	0	0	1	0	1	1	0	1	0	1	0	0	6
Gregory L. Undergraduate Students' Attitudes Toward Older Adults After an Intergenerational Service-Learning Project [M.S.]. Ann Arbor: University of Central Oklahoma; 2014.	NON RCT	0	0	0	0	0	0	0	0	0	1	0	0	0	1
Griff M, Lambert D, Dellmann-Jenkins M, Fruit D. Intergenerational activity analysis with three groups of older adults: Frail, community-living, and Alzheimer's. Educational Gerontology. 1996;22(6):601-12.	OBSERVATIONAL	1	0	0	0	0	0	0	0	0	0	1	1	0	3
Grobstich AR. Building social capital through intergenerational art participation: An analysis on trends in generational social capital [M.A.]. Ann Arbor: American University; 2011.	QUAL	0	0	0	0	0	0	0	0	0	1	0	0	0	1
Gualano MR, Voglino G, Bert F, Thomas R, Camussi E, Siliquini R. The impact of intergenerational programs on children and older adults: a review. International psychogeriatrics. 2018;30(4):451-68.	SR	1	1	0	1	0	1	0	0	1	0	1	0	1	7
Hall KW, Batey JJ. Children's ideas about aging before and after an intergenerational read-aloud. Educational Gerontology. 2008;34(10):862-70.	NON RCT	0	0	0	1	0	0	1	0	0	0	1	0	0	3
Hannon PO, Gueldner SH. Impact of short-term quality intergenerational contact on children's attitudes toward older adults. Journal of Intergenerational Relationships. 2007;5(4):59-76.	RCT	1	0	0	1	0	0	0	0	0	0	0	0	0	2
Hannon PO. Investigation of the impact of short-term quality intergenerational contact on children's attitudes toward older adults: UMI Dissertation Services, ProQuest Information and Learning, Ann Arbor, MI; 2004.	RCT, QUAL	1	0	0	1	0	0	0	0	0	1	0	0	0	3
Hastings KL. The effect of participation in an intergenerational program on preschool children's attitudes toward the elderly [Ph.D.]. Ann Arbor: Texas Woman's University; 1992.	NON RCT	0	0	0	0	0	0	0	0	0	1	1	0	0	2
Hausmann HS. Promoting Positive Socialization in Fourth Grade Students through Intergenerational Mentoring. 1994.	NON RCT	0	0	0	0	0	0	1	0	0	0	0	0	0	1
Hayes CL. Observational study in developing an intergenerational shared site program: challenges and insights. Journal of Intergenerational Relationships. 2003;1(1):113-32.	OBSERVATIONAL	1	0	0	1	0	0	1	0	0	0	0	0	0	3
Hermoso J, Rosen AL, Overly L, Tompkins CJ. Increasing aging and advocacy competency: the intergenerational advocacy pilot project. Journal of gerontological social work. 2006;48(1-2):179-92.	NON RCT	1	1	0	1	0	1	0	0	1	0	1	0	0	6
Hernandez CR, Gonzalez MZ. Effects of intergenerational interaction on aging. Educational Gerontology. 2008;34(4):292-305.	NON RCT	0	0	0	1	0	0	1	0	0	0	1	0	0	3
Herrmann DS, Sipsas-Herrmann A, Stafford M, Herrmann NC. Benefits and Risks of Intergenerational Program Participation by Senior Citizens. Educational Gerontology. 2005;31(2):123-38.	MIXED:NON RCT, QUAL	1	0	0	0	0	0	1	0	0	0	1	0	1	4
Heslop AK. <html><head><meta name='ValidationSchema' content='http://www.w3.org/2002/08/xhtml/xhtml1-strict.xsd'/><title></title></head><body>Intergenerational Practice : a Participatory Action Research Study Investigating the Inclusion of Older Adults in the Lives of Young Children Within an Urban 'Forest School' Environment</body></html> [Ed.D.]. Ann Arbor: University of Sheffield (United Kingd…	QUAL	0	0	0	0	0	0	0	0	0	1	0	0	0	1
Hewson J, Danbrook C, Sieppert J. Engaging Post-Secondary Students and Older Adults in an Intergenerational Digital Storytelling Course. Contemporary Issues in Education Research. 2015;8(3):135-42.	QUAL	0	0	0	0	0	0	1	0	0	0	0	0	0	1
Heydon R, McKee L, O'Neill S. Singing our song: The affordances of singing in an intergenerational, multimodal literacy programme. Literacy. 2018;52(3):128-36.	OBS; QUAL	0	0	0	0	0	0	1	0	0	0	1	0	1	3
Heydon R, O'Neill S. Songs in Our Hearts: The Affordances and Constraints of an Intergenerational Multimodal Arts Curriculum. International Journal of Education & the Arts. 2014;15(16).	OBS; QUAL	0	0	0	0	0	0	1	0	0	0	0	0	0	1
Heyman JC, Gutheil IA, White-Ryan L. Preschool children's attitudes toward older adults: Comparison of intergenerational and traditional day care. Journal of Intergenerational Relationships. 2011;9(4):435-44.	NON RCT	1	0	0	1	0	0	0	0	0	0	1	0	0	3
Heyman JC, Gutheil IA. "They touch our hearts": The experiences of shared site intergenerational program participants. Journal of Intergenerational Relationships. 2008;6(4):397-412.	QUAL	1	0	0	1	0	0	0	0	0	0	1	1	0	4
Hock N, Mickus M. An intergenerational residential model for elders and students. Journal of Intergenerational Relationships. 2019;17(3):380-7.	MIXED; OBS; QUAL; FEAS	0	0	0	1	0	0	0	0	0	0	1	0	0	2
Hoffman K, Gray P, Hosokawa MC, Zweig SC. Evaluating the effectiveness of a Senior Mentor Program: the University of Missouri-Columbia School of Medicine. Gerontology & geriatrics education. 2006;27(2):37-47.	QUAL	1	0	0	1	0	0	0	0	1	0	0	0	0	3
Holmes CL. An intergenerational program with benefits. Early Childhood Education Journal. 2009;37(2):113-9.	OBS, QUAL	0	0	0	0	0	0	1	0	0	0	1	0	0	2
Howell BM, Redmond LC, Wanner S. "I learned that I am loved": Older adults and undergraduate students mutually benefit from an interprofessional service-learning health promotion program. Gerontology & Geriatrics Education. 2021;42(2):252-67.	QUAL	0	0	0	1	0	0	0	0	0	0	0	0	0	1
Hutchinson S, Webb RB. Intergenerational geriatric remotivation: Elders' perspectives. Journal of cross-cultural gerontology. 1988;3(3):273-97.	QUAL	1	0	0	0	0	0	0	0	1	0	0	0	0	2
Hutchinson SA, Bondy E. The PALS program. Intergenerational remotivation. Journal of gerontological nursing. 1990;16(12):18-26.	QUAL	1	0	0	1	0	1	0	0	1	0	0	0	0	4
Indiya W, et al. Bringing generations together: community well-being in West Lothian: lessons from MOOD. 2006:24p.	SR	0	0	0	0	0	0	0	0	0	0	0	1	0	1
Isaki E, Harmon MT. Children and adults reading interactively: The social benefits of an exploratory intergenerational program. Communication Disorders Quarterly. 2015;36(2):90-101.	NON RCT	0	0	0	1	0	1	1	0	0	0	1	0	1	5
Jackson E, Allen IE, Perissinotto C, McHugh Power J, Lawlor B, Miller BL, et al. IMPACT ON YOUNG ADULTS FROM PARTICIPATION IN THE MULTIMODAL INTERGENERATIONAL SOCIAL CONTACT INTERVENTION PILOT FOR CREATIVE ENGAGEMENT (MISCI-PCE): AN INTERGENERATIONAL DEMENTIA RISK REDUCTION STRATEGY. Alzheimer's and Dementia. 2019;15(7 Supplement):P1206.	MIXED; NON RCT; QUAL	0	0	0	0	0	1	0	0	0	0	0	0	0	1
Jang S. Intergenerational Choir: A Qualitative Exploration of Lived Experiences of Older Adults and Student Music Therapists. Journal of music therapy. 2020;57(4):406-31.	QUAL	0	0	0	1	0	1	0	0	1	0	0	0	0	3
Janke MC, Purnell IY, Watts C, Shores K. Associations between Engagement Types, Outcome Behaviors, and Quality of Life for Adults with Dementia Participating in Intergenerational Programs. Therapeutic Recreation Journal. 2019;53(2):132-48.	OBSERVATIONAL	0	1	0	1	0	0	0	0	0	0	0	0	0	2
Jarrott SE, Bruno K. Intergenerational activities involving persons with dementia: an observational assessment. American journal of Alzheimer's disease and other dementias. 2003;18(1):31-7.	NON RCT	0	0	0	1	0	1	0	0	1	0	1	0	0	4
Jarrott SE, Bruno K. Shared site intergenerational programs: A case study. Journal of Applied Gerontology. 2007;26(3):239-57.	OBS; QUAL	1	0	0	1	0	1	0	0	0	0	1	1	1	6
Jarrott SE, Scrivano RM, Park C, Mendoza AN. Implementation of Evidence-Based Practices in Intergenerational Programming: A Scoping Review. Research on aging. 2021;43(7-8):283-93.	SR	1	0	0	1	0	1	0	0	1	0	0	0	1	5
Jarrott SE, Smith CL. The complement of research and theory in practice: contact theory at work in nonfamilial intergenerational programs. The Gerontologist. 2011;51(1):112-21.	OBSERVATIONAL	1	0	0	1	0	1	1	0	1	0	1	0	1	7
Jarrott SE. Where have we been and where are we going? Content analysis of evaluation research of intergenerational programs. Journal of Intergenerational Relationships. 2011;9(1):37-52.	SR	1	0	0	1	0	0	0	0	0	0	0	0	0	2
Jenkins LK, Farrer R, Aujla IJ. Understanding the impact of an intergenerational arts and health project: a study into the psychological well-being of participants, carers and artists. Public health. 2021;194:121-6.	QUAL	0	0	0	1	0	1	0	0	1	0	0	0	0	3
Jepsen TL. The introduction of an intergenerational program at a nursing home facility [M.A.]. Ann Arbor: California State University, Dominguez Hills; 1994.	NON RCT; OBS	0	0	0	0	0	0	0	0	0	1	0	0	0	1
Johnson E. Intergenerational Telecollaboration: What Risks for What Rewards? : Research-publishing.net; 2016.	MIXED: OBS; QUAL	0	0	0	0	0	0	1	0	0	0	0	0	0	1
Jones DG. Generations of voices: A study of the perceived effects and impacts of an intergenerational program on the participants [M.S.W.]. Ann Arbor: California State University, Long Beach; 1998.	QUAL	0	0	0	0	0	0	0	0	0	1	0	0	0	1
Jones ED, Herrick C, York RF. An intergenerational group benefits both emotionally disturbed youth and older adults. Issues in mental health nursing. 2004;25(8):753-67.	QUAL	0	0	0	1	0	0	0	0	1	0	1	0	0	3
Jones SR. The effect of an intergenerational program on influencing change in attitude [M.A.]. Ann Arbor: Amridge University; 2005.	MIXED: NON RCT; QUAL	0	0	0	0	0	0	0	0	0	1	0	0	0	1
Juckett LA, Jarrott SE, Naar JJ, Scrivano RM, Bunger AC. Implementing Intergenerational Best Practices in Community-Based Settings: A Preliminary Study. Health promotion practice. 2021:1524839921994072.	MIXED: OBS; QUAL	0	0	0	0	0	1	0	0	1	0	0	0	0	2
June A, Andreoletti C. Participation in intergenerational Service-Learning benefits older adults: A brief report. Gerontology & geriatrics education. 2020;41(2):169-74.	NON RCT	0	0	0	1	0	1	0	0	1	0	1	0	0	4
Justo-Henriques SI. "age xxl": Activities and impact of the intergenerational and inclusive project in the school community, prisoners and the elderly's perception. Journal of Intergenerational Relationships. 2021:No-Specified.	NON RCT	0	0	0	0	0	0	0	0	0	0	1	0	0	1
K Flora Parminder, E.J FG. Physical activity: an innovative context for intergenerational programming. Journal of Intergenerational Relationships. 2006;4(4):63-74.	SR	1	0	0	0	0	0	0	0	0	0	0	1	0	2
K Xavius Pamela, Mark MR. Evaluating the impact of intergenerational activities on elders' engagement and expressiveness levels in two settings. Journal of Intergenerational Relationships. 2003;1(4):53-69.	NON RCT	1	0	0	1	0	0	0	0	0	1	0	1	0	4
Kalisch HR, Coughlin DR, Ballard SM, Lamson A. Old age is a part of living: student reflections on intergenerational service-learning. Gerontology & geriatrics education. 2013;34(1):99-113.	QUAL	0	0	0	1	0	1	1	0	1	0	0	0	0	4
Kamei T, Itoi W, Kajii F, Kawakami C, Hasegawa M, Sugimoto T. Six month outcomes of an innovative weekly intergenerational day program with older adults and school-aged children in a Japanese urban community. Japan journal of nursing science : JJNS. 2011;8(1):95-107.	MIXED: NON RCT; QUAL	0	0	0	1	0	1	0	0	1	0	1	0	1	5
Kamei T, Meguro S, Yamamoto Y, Kanamori T. St. Luke's Intergenerational Day Program; Nagomi-no-kai (Harmonized program). Journal of Intergenerational Relationships. 2020;18(1):106-12.	OBSERVATIONAL	1	0	0	1	0	0	0	0	0	0	1	0	0	3
Kamei T, Yamamoto Y, Kanamori T, Tomioka S. A prospective longitudinal mixed methods study of program evaluation in an intergenerational program: Intergenerational interactions and program satisfactions involving non-frail, frail, cognitively impaired older adults, and school aged-children. Journal of Intergenerational Relationships. 2021:No-Specified.	MIXED: OBS; QUAL	0	0	0	0	0	0	0	0	0	0	1	0	0	1
Ka'opua LSI, Goodyear-Ka'opua JN, Kaawa JM, Amona SK, Browne CV, Robles AS. Look to the source: Gathering elder stories as segue to youth action-oriented research. International Public Health Journal. 2016;8(2):271-82.	MIXED: OBS; QUAL	0	0	0	1	0	0	0	0	0	0	0	0	0	1
Kaplan M, Larkin E. Launching Intergenerational Programs in Early Childhood Settings: A Comparison of Explicit Intervention with an Emergent Approach. Early Childhood Education Journal. 2004;31(3):157-63.	QUAL	0	0	0	0	0	0	1	0	0	0	1	0	0	2
Kaplan M. Promoting community education and action through intergenerational programming. Children's Environments. 1994;11(1):48-60.	MIXED: NON RCT; QUAL	0	0	0	0	0	0	1	0	0	0	1	0	0	2
Kassab C, Vance L. An assessment of the effectiveness of an intergenerational program for youth. Psychological reports. 1999;84(1):198-200.	NON RCT	0	0	0	0	0	1	0	0	1	0	1	0	1	4
Kathleen L. "Are you going to come and see us again soon?" An intergenerational event between stroke survivors and school-children. Quality in Ageing and Older Adults. 2016;17(4):246-52.	OBSERVATIONAL	0	1	0	1	0	0	0	0	0	0	0	1	0	3
Kerrigan J, Stevenson NC. Behavioral study of youth and elders in an intergenerational horticultural program. Activities, Adaptation & Aging. 1997;22(3):141-53.	OBSERVATIONAL	0	0	0	1	0	0	0	0	0	0	1	1	0	3
Kessler E-M, Staudinger UM. Intergenerational potential: effects of social interaction between older adults and adolescents. Psychology and aging. 2007;22(4):690-704.	RCT	0	1	0	1	0	1	0	0	1	0	0	0	0	4
Kilaberia R, Ratner E. Live-in "strangers": An experiential account of gerontology educational immersion in senior housing. Gerontology & geriatrics education. 2018;39(1):86-103.	QUAL	0	0	0	1	0	0	0	0	1	0	0	0	0	2
Kim EH, Chee KH, DeStefano C, Broome A, Bell B. Retention in intergenerational exercise classes for older adults: a mixed-method research study. Educational Gerontology. 2021;47(6):269-84.	MIXED; NON RCT; QUAL	0	0	0	1	0	0	0	0	0	0	0	0	0	1
Kinnevy S, Morrow-Howell N. Perceived benefits of intergenerational tutoring. Gerontology & Geriatrics Education. 1999;20(2).	OBSERVATIONAL	1	0	0	0	0	0	0	0	0	0	0	1	0	2
Kleijberg M, Ahlberg BM, Hilton R, Tishelman C. Death, loss and community-Perspectives from children, their parents and older adults on intergenerational community-based arts initiatives in Sweden. Health & social care in the community. 2020;28(6):2025-36.	QUAL	0	0	0	1	0	1	0	0	1	0	1	0	0	4
Kleijberg M, Ahlberg BM, Macdonald A, Lindqvist O, Tishelman C. Navigating power dynamics in engaging communities in end-of-life?issues ? Lessons learned from developing community-based intergenerational arts initiatives about death and loss. Death Studies.	QUAL	0	0	0	0	0	0	0	0	0	0	0	0	1	1
Klein DA, Council KJ, McGuire SL. Education to promote positive attitudes about aging. Educational Gerontology. 2005;31(8):591-601.	NON RCT	1	0	0	0	0	0	0	0	0	0	0	0	0	1
Kranz D, Thomas NM, Hofer J. Changes in Age Stereotypes in Adolescent and Older Participants of an Intergenerational Encounter Program. Frontiers in psychology. 2021;12:658797.	NON RCT	0	0	0	0	0	0	0	0	1	0	0	0	1	2
Kuehne VS. "Younger friends/older friends": A study of intergenerational interactions. Journal of Classroom Interaction. 1988;24(1):14-21.	QUAL	0	0	0	0	0	0	1	0	0	0	1	0	0	2
Kuehne VS. Older adults in intergenerational programs: What are their experiences really like? Activities, Adaptation & Aging. 1992;16(4):49-67.	QUAL	1	0	0	0	0	0	0	0	0	0	1	0	0	2
Kulik J. Intergenerational drama and the child: documentation of the influences and effects of participation: UMI Dissertation Services, ProQuest Information and Learning, Ann Arbor, MI; 2004.	QUAL	1	0	0	0	0	0	0	0	0	1	0	0	0	2
Kuraoka M. The effect of an intergenerational program on Japanese elementary school students' attitude and academic performance [Ed.D.]. Ann Arbor: Boston University; 2009.	MIXED; NON RCT; QUAL	0	0	0	0	0	0	0	0	0	1	0	0	0	1
La Porte AM. An ethnographic study of an intergenerational community art program in Harlem, New York City [Ph.D.]. Ann Arbor: The Pennsylvania State University; 1998.	QUAL	0	0	0	0	0	0	0	0	0	1	0	0	0	1
La Porte AM. Building Community through Intergenerational Art Education. 1999.	QUAL	0	0	0	0	0	0	1	0	0	0	0	0	0	1
Lai A, Burchett R. Involving retired citizens in esl education: Case study of a secondary school program. Journal of Intergenerational Relationships. 2020:No-Specified.	NON RCT; QUAL	0	0	0	1	0	0	0	0	0	0	1	0	0	2
Lai A, Kaplan M. Weaving Intergenerational Engagement into ESL Instruction: Case Study of a University-Based Program in Hong Kong. International Journal of Teaching and Learning in Higher Education. 2016;28(2):254-64.	MIXED: NON RCT; QUAL	0	0	0	0	0	0	1	0	0	0	0	0	0	1
Lambert DJ, Fruit D, Dellmann-Jenkins M. Planning for contact between the generations: an effective approach. Gerontologist. 1990;30(4):553-6.	NON RCT	1	0	0	0	0	0	0	0	0	0	0	0	0	1
Laney JD, Wimsatt TJ, Moseley PA. Children's ideas about aging before and after an integrated unit of instruction. Educational Gerontology. 1999;25(6).	OBSERVATIONAL	0	0	0	0	0	0	0	0	0	0	0	1	0	1
Larkin E, Newman S. Benefits of intergenerational staffing in preschools. Educational Gerontology. 2001;27(5):373-85.	QUAL	1	0	0	0	0	0	1	0	0	0	0	0	0	2
Lawrence-Jacobson AR. Recreating the common good: Intergenerational community action [Ph.D.]. Ann Arbor: University of Michigan; 2005.	QUAL	1	0	0	0	0	0	0	0	0	1	0	0	0	2
Lee K, Jarrott SE, Juckett LA. Documented Outcomes for Older Adults in Intergenerational Programming: A Scoping Review: Research. Journal of Intergenerational Relationships. 2020;18(2):113-38.	SR	1	0	0	1	0	0	0	0	0	0	1	0	0	3
Lee OE-K, Kim D-H. Bridging the digital divide for older adults via Intergenerational Mentor-Up. Research on Social Work Practice. 2019;29(7):786-95.	MIXED: NON RCT; QUAL	0	1	0	1	0	0	0	0	0	0	1	0	0	3
Lee OE-K, Kim D-H. Intergenerational forum to enhance students' engagement and learning outcomes: A community-based participatory research study. Journal of Intergenerational Relationships. 2017;15(3):241-57.	QUAL	0	0	0	1	0	0	0	0	0	0	1	0	0	2
Leedahl SN, Brasher MS, Estus E, Breck BM, Dennis CB, Clark SC. Implementing an interdisciplinary intergenerational program using the Cyber Seniors® reverse mentoring model within higher education. Gerontology and Geriatrics Education. 2019;40(1):71-89.	NON RCT	1	0	0	1	0	0	0	0	1	0	1	0	0	4
Leedahl SN, Brasher MS, LoBuono DL, Wood BM, Estus EL. Reducing Ageism: Changes in Students' Attitudes after Participation in an Intergenerational Reverse Mentoring Program. Sustainability. 2020;12(17).	NON RCT	0	0	0	0	0	0	0	0	0	0	0	0	1	1
Leitner MJ. The effects of intergenerational music activities on senior day care participants and elementary school children. Dissertation Abstracts International Section A: Humanities and Social Sciences. 1982;42(8-A):3752-3.	NON RCT	0	0	0	0	0	0	0	0	0	1	1	0	0	2
Leong KS, Klainin-Yobas P, Fong SD, Wu XV. Older adults' perspective of intergenerational programme at senior day care centre in Singapore: A descriptive qualitative study. Health & social care in the community. 2021.	QUAL	0	0	0	0	0	1	0	0	1	0	1	0	1	4
Lewis AM. Telecommunications and intergenerational learning: A test of senior tutoring of fifth graders [Ed.D.]. Ann Arbor: Teachers College, Columbia University; 1998.	NON RCT	0	0	0	0	0	0	0	0	0	1	0	0	0	1
Lindsay J, Rachel F, Imogen A. Hear and now: the impact of an intergenerational arts and health project on participant wellbeing. 2020:28.	MIXED: OBS; QUAL	0	0	0	0	0	0	0	0	0	0	0	1	0	1
LinOu G-Y. The effects of an intergenerational program on life satisfaction of nursing home residents in Northern Colorado [Ed.D.]. Ann Arbor: University of Northern Colorado; 2000.	MIXED: NON RCT; QUAL	1	0	0	0	0	0	0	0	0	1	0	0	0	2
Liu S-T. Effectiveness of an intergenerational approach for enhancing knowledge and improving attitudes toward the environment [Ph.D.]. Ann Arbor: The Pennsylvania State University; 2004.	MIXED: NON RCT; QUAL	1	0	0	0	0	0	0	0	0	1	0	0	0	2
Lohman H, Griffiths Y, Coopard BM, Cota L. Power of book discussion groups in intergenerational learning. Educational Gerontology. 2003;29(2):103-15.	QUAL	1	0	0	0	0	0	1	0	0	0	0	0	0	2
Lokon E, Kinney JM, Kunkel S. Building bridges across age and cognitive barriers through art: College students' reflections on an intergenerational program with elders who have dementia. Journal of Intergenerational Relationships. 2012;10(4):337-54.	QUAL	1	0	0	1	0	0	0	0	1	0	0	0	0	3
Lopez Segui F, de San Pedro M, Aumatell Verges E, Simo Algado S, Garcia Cuyas F. An Intergenerational Information and Communications Technology Learning Project to Improve Digital Skills: User Satisfaction Evaluation. JMIR aging. 2019;2(2):e13939.	MIXED: OBS; QUAL	0	0	0	0	0	0	0	0	1	0	0	0	0	1
LoSciuto L, Rajala AK, Townsend TN, Taylor AS. An outcome evaluation of Across Ages: An intergenerational mentoring approach to drug prevention. Special Issue: Preventing adolescent substance abuse. 1996;11(1):116-29.	RCT	0	0	0	0	0	0	0	0	0	0	1	0	0	1
Lou VWQ, Dai AAN. A review of nonfamilial intergenerational programs on changing age stereotypes and well-being in East Asia. Journal of Intergenerational Relationships. 2017;15(2):143-58.	SR	1	0	0	1	0	0	0	0	0	0	1	1	0	4
Lowenthal B, Egan R. Senior citizen volunteers in a university day-care center. Educational Gerontology. 1991;17(4):363-78.	NON RCT	1	0	0	0	0	0	0	0	0	0	1	0	0	2
Lozenski BD. Pedagogies of Black Eldership: Exploring the Impact of Intergenerational Contact on Youth Research. Multicultural Perspectives. 2017;19(2):65-75.	QUAL	0	0	0	0	0	0	1	0	0	0	0	0	0	1
Lux C, Tarabochia D, Barben E. Intergenerational program perceptions and recommendations: Perspectives from teachers, children, residents, and staff. Journal of Intergenerational Relationships. 2020;18(2):196-213.	QUAL	1	0	0	1	0	0	0	0	0	0	1	0	0	3
Lynott PP, Merola PR. Improving the attitudes of 4th graders toward older people through a multidimensional intergenerational program. Educational Gerontology. 2007;33(1):63-74.	NON RCT	1	0	0	0	0	0	1	0	0	0	1	0	1	4
Lyons CW, et al., Pittsburgh Univ PAGT. Developing Intergenerational Programs Jointly with the Aging and Child Care Networks in Pennsylvania. Final Report and Executive Summary. 1985.	OBSERVATIONAL	0	0	0	0	0	0	1	0	0	0	0	0	0	1
M CS, M WM, A ER. Impact of an intergenerational programme on fourth graders' attitudes toward elders and school behaviours. Journal of Human Behavior in the Social Environment. 2002;6(3):91-107.	MIXED: NON RCT; QUAL	0	0	0	0	0	0	0	0	0	0	0	1	0	1
MacCallum J, Palmer D, Wright P, Cumming-Potvin W, Brooker M, Tero C. Australian perspectives: Community building through intergenerational exchange programs. Journal of Intergenerational Relationships. 2010;8(2):113-27.	QUAL	1	0	0	1	0	0	0	0	0	0	1	1	0	4
MacMillan-Smith Luayne C. Intergenerational Exchange: Effects on Attitude of Deaf Youth Participating in a Programwith Deaf Older Adults. Ann Arbor1999. p. 84.	NON RCT	0	0	0	0	0	0	0	0	0	1	0	0	0	1
Madison CM. Intergenerational Art-Making for Social Justice [M.A.]. Ann Arbor: Corcoran College of Art + Design; 2011.	QUAL	0	0	0	0	0	0	0	0	0	1	0	0	0	1
Mahoney N, Wilson NJ, Buchanan A, Milbourn B, Hoey C, Cordier R. Older male mentors: Outcomes and perspectives of an intergenerational mentoring program for young adult males with intellectual disability. Health promotion journal of Australia : official journal of Australian Association of Health Promotion Professionals. 2020;31(1):16-25.	MIXED; NON RCT; QUAL	0	1	0	1	0	0	0	0	1	0	0	0	1	4
Makri M, Iakovou KV, Dasygenis M, Baras N, Brouzou A, Brouzos I, et al. The Bridge project: Intermediate outcome of a European innovative intergenerational approach using serious games for people with dementia. Alzheimer's and Dementia. 2020;16(SUPPL 12).	QUAL	0	0	0	0	0	1	0	0	0	0	0	0	0	1
Mantie-Kozlowski A, Smythe H. Introducing an intergenerational relationship to improve engagement in aphasia therapy. Aphasiology. 2014;28(1):49-61.	NON RCT	0	0	0	1	0	1	0	0	0	0	1	0	0	3
Martin K, Springate I, Atkinson M, National Foundation for Educational R. Intergenerational Practice: Outcomes and Effectiveness. LGA Research Report. National Foundation for Educational Research; 2010. Report No.: 978-1-906792-59-6.	NON RCT	0	0	0	0	0	0	1	0	0	0	0	1	0	2
Martinez RA, Kollappallil S, Khurana N, Lara M. GrandMentor: Feasibility of a literacy intergenerational program over free online videoconferencing. American Journal of Geriatric Psychiatry. 2013;21(3):S162-S3.	OBSERVATIONAL	0	0	0	0	0	1	0	0	0	0	0	0	1	2
Martins T, Midao L, Martinez Veiga S, Dequech L, Busse G, Bertram M, et al. Intergenerational programs review: Study design and characteristics of intervention, outcomes, and effectiveness. Journal of Intergenerational Relationships. 2019;17(1):93-109.	SR	1	0	0	1	0	0	0	0	0	0	1	0	0	3
Marx MS, Hubbard P, Cohen-Mansfield J, Dakheel-Ali M, Thein K. Community-Service Activities Versus Traditional Activities in an Intergenerational Visiting Program. Educational Gerontology. 2005;31(4):263-71.	NON RCT	1	0	0	0	0	0	1	0	0	0	1	0	1	4
Marx MS, Pannell AR, Parpura-Gill A, Cohen-Mansfield J. Direct Observations of Children at Risk for Academic Failure: Benefits of an Intergenerational Visiting Program. Educational Gerontology. 2004;30(8):663-75.	MIXED: NON RCT; OBS	1	0	0	0	0	0	1	0	0	0	1	0	1	4
Marzban M. The Relationship Between Personality of Students in An Intergenerational Program and Attitudes Toward Older Adults [M.S.]. Ann Arbor: University of Rhode Island; 2019.	NON RCT	0	0	0	0	0	0	0	0	0	1	0	0	0	1
Mason SE, Mastro CA, Wirth MN. Promoting intergenerational interaction through collaborative learning: "Growing and Aging" community reading program. Journal of Intergenerational Relationships. 2013;11(4):444-8.	QUAL	0	0	0	1	0	0	0	0	0	0	1	1	0	3
McCalman J, Tsey K, Baird B, Connolly B, Baird L, Jackson R. 'Bringing back respect': the role of participatory action research in transferring knowledge from an Aboriginal men's group to youth programs. Australasian psychiatry : bulletin of Royal Australian and New Zealand College of Psychiatrists. 2009;17 Suppl 1:S59-63.	QUAL	0	0	0	0	0	0	0	0	1	0	0	0	0	1
McCleary R. Using Film and Intergenerational Colearning to Enhance Knowledge and Attitudes toward Older Adults. Educational Gerontology. 2014;40(6):414-26.	NON RCT	0	0	0	0	0	0	1	0	0	0	0	0	0	1
McConatha JT, McConatha D, Deaner SL, Dermigny R. A computer-based intervention for the education and therapy of institutionalized older adults. Educational Gerontology. 1995;21(2):129-38.	NON RCT	1	0	0	0	0	0	0	0	0	0	1	0	0	2
McConnell J, Naylor P-J. Feasibility of an Intergenerational-Physical-Activity Leadership Intervention. Journal of Intergenerational Relationships. 2016;14(3):220-41.	MIXED: NON RCT; QUAL; FEAS	1	0	0	0	0	0	0	0	0	0	0	0	0	1
McGowan TG, Blankenship S. Intergenerational experience and ontological change. Educational Gerontology. 1994;20(6):589-604.	QUAL	1	0	0	0	0	0	1	0	0	0	1	0	0	3
McGuigan S, O'Farrell L, O'Dwyer S. 176 The Impact of Inter-generational Care on the Emotional Well-Being of Older Persons with Dementia Living in Long Term Care Settings...67th Annual & Scientific Meeting of the Irish Gerontological Society, Innovation, Advances and Excellence in Ageing, 26–28 September 2019, Cork, Ireland. Age & Ageing. 2019;48:iii17-iii65.	QUAL	0	1	0	1	0	0	0	0	0	0	0	0	0	2
McLaughlin JD. Effects of an intergenerational program on children's learning outcomes and behaviour and on teachers' attitudes towards using seniors as volunteers in the classroom [M.Ed.]. Ann Arbor: University of Windsor (Canada); 1993.	NON RCT	0	0	0	0	0	0	0	0	0	1	0	0	0	1
McNair BA, Moore KS. The effects of intergenerational programs on individuals with Alzheimer's disease or dementia. Annual in Therapeutic Recreation. 2010;18:141-56.	NON RCT	0	0	0	1	0	0	0	0	0	0	0	0	0	1
Mendis KP. The effects of participation in an intergenerational program on the psychological well-being of the elderly. Dissertation Abstracts International. 1993;54(3-B):1694.	NON RCT	0	0	0	0	0	0	0	0	0	1	1	0	0	2
Meshel DS, McGlynn RP. Intergenerational contact, attitudes, and stereotypes of adolescents and older people. Educational Gerontology. 2004;30(6):457-79.	NON RCT	0	0	0	0	0	0	1	0	0	0	1	0	0	2
Metcalf BG. Attitudes of older persons about volunteering and willingness to participate in an intergenerational education program. Dissertation Abstracts International Section A: Humanities and Social Sciences. 1991;52(1-A):27.	OBSERVATIONAL	0	0	0	0	0	0	0	0	0	1	1	0	0	2
Middlecamp M, Gross D. Intergenerational daycare and preschoolers' attitudes about aging. Educational Gerontology. 2002;28(4):271-88.	RCT	1	0	0	0	0	0	1	0	0	0	1	0	0	3
Milbourn B, Mahoney N, Trimboli C, Hoey C, Cordier R, Buchanan A, et al. <i>“Just one of the guys”</i> An application of the Occupational Wellbeing framework to graduates of a Men’s Shed Program for young unemployed adult males with intellectual disability. Australian Occupational Therapy Journal. 2020;67(2):121-30.	QUAL	0	1	0	0	0	0	0	0	0	0	0	0	0	1
Miles J. Reconnecting the disconnected: a study of the city of manchester's intergenerational initiative [Ph.D.]. Ann Arbor: Keele University (United Kingdom); 2014.	OBSERVATIONAL; QUAL	0	0	0	0	0	0	0	0	0	1	0	0	0	1
Minghetti A, Donath L, Zahner L, Hanssen H, Faude O. Beneficial effects of an intergenerational exercise intervention on health-related physical and psychosocial outcomes in Swiss preschool children and residential seniors: a clinical trial. PeerJ. 2021;9:e11292.	RCT	0	0	0	0	0	1	0	0	1	0	0	0	0	2
Misan G, Ellis B, Hutchings O, Beech A, Moyle C, Thiele N. Teaching Old Dogs New Tricks: Observations on Health Promotion through Intergenerational Learning in a Regional Men's Shed. Australian and International Journal of Rural Education. 2018;28(1):3-16.	MIXED: OBS; QUAL	0	0	0	0	0	0	1	0	0	0	0	0	0	1
Moinolmolki N, Broughton K. The perspective of elderly residents on an intergenerational service-learning project. Journal of Intergenerational Relationships. 2020:No-Specified.	QUAL	0	0	0	0	0	0	0	0	0	0	1	0	0	1
Molpeceres MA, Pinazo S, Aliena R. Older adult mentors and youth at risk: Challenges for intergenerational mentoring programs in family-centered cultures. Journal of Intergenerational Relationships. 2012;10(3):261-75.	QUAL	1	0	0	1	0	0	0	0	0	0	1	1	0	4
Morgan RE, Jr., Bertera RL, Reid LA. Intergenerational approach to informal science learning and relationship building among older adults and youth. Journal of Intergenerational Relationships. 2007;5(3):27-43.	OBSERVATIONAL	1	0	0	1	0	0	0	0	0	0	0	0	0	2
Morita K, Kobayashi M. Interactive programs with preschool children bring smiles and conversation to older adults: time-sampling study. BMC geriatrics. 2013;13:111.	NON RCT	0	0	0	1	0	1	0	0	1	0	0	0	0	3
Mosor E, Waldherr K, Kjeken I, Omara M, Ritschl V, Pinter-Theiss V, et al. An intergenerational program based on psycho-motor activity promotes well-being and interaction between preschool children and older adults: results of a process and outcome evaluation study in Austria. BMC public health. 2019;19(1):254.	MIXED: OBS; QUAL	0	0	0	1	0	1	0	0	1	0	0	0	1	4
N RC, S FB. Older adults' perceptions of well-being after intergenerational experiences with youth. Journal of Intergenerational Relationships. 2006;4(4):6-22.	MIXED: OBS; QUAL	0	0	0	1	0	0	0	0	0	0	0	1	0	2
Narvaez ED, Rughwani N. Intergenerational Programs: a way to Improve Quality of Life in Patients with Dementia. Journal of the American Geriatrics Society. 2019;67:S93-S.	QUAL	0	0	0	0	0	1	0	0	0	0	0	0	1	2
Natvig D. Meeting intergenerational needs through service learning. Educational Gerontology. 2007;33(7):573-86.	NON RCT;QUAL	1	0	0	0	0	0	1	0	0	0	1	0	0	3
Newman S, Karip E, Faux RB. Everyday memory function of older adults: The impact of intergenerational school volunteer programs. Educational Gerontology. 1995;21(6):569-80.	NON RCT	1	0	0	0	0	0	0	0	0	0	1	1	1	4
Newman S, Riess J. Older workers in intergenerational child care. Journal of Gerontological Social Work. 1992;19(2):45-66.	OBSERVATIONAL	1	0	0	0	0	0	0	0	0	0	0	0	0	1
Newman S, Vasudev J, Onawola R. Older volunteers' perceptions of impacts of volunteering on their psychological well-being. Journal of Applied Gerontology. 1985;4(2):123-7.	MIXED: OBS; QUAL	1	0	0	0	0	0	0	0	0	0	0	0	0	1
Newman S, Ward C. An observational study of intergenerational activities and behavior change in dementing elders at adult day care centers. International journal of aging & human development. 1992;36(4):321-33.	NON RCT	1	1	0	0	0	1	1	0	1	0	1	1	0	7
Ng KYY, Leung GYC, Tey AJ-Y, Chaung JQ, Lee SM, Soundararajan A, et al. Bridging the intergenerational gap: the outcomes of a student-initiated, longitudinal, inter-professional, inter-generational home visit program. BMC medical education. 2020;20(1):148.	NON RCT	0	0	0	0	0	1	0	0	1	0	0	0	0	2
Nia B, Janine O. Review of key mechanisms in intergenerational practices, and their effectiveness at reducing loneliness/social isolation. 2019:99.	SR	0	0	0	0	0	0	0	0	0	0	0	1	0	1
Nightingale H. Building relationships between the generations: the case of the co-located nursery. 2018:28.	OBSERVATIONAL	0	0	0	0	0	0	0	0	0	0	0	1	0	1
Nitta A. A school visit program in Japan: Activities for teenagers and residents in a nursing home. Journal of Intergenerational Relationships. 2008;5(4):103-6.	QUAL	1	0	0	1	0	0	0	0	0	0	1	0	0	3
Norma R, Barbara R. Recreating social capital: intergenerational programmes and bridging networks: an English model-Phase 1. Journal of Intergenerational Relationships. 2004;2(1):7-28.	QUAL	1	0	0	1	0	0	0	0	0	0	0	1	0	3
Ogozalek VZ, et al. Introducing Elderly College Students to Multimedia: An Intergenerational Approach. 1994.	OBSERVATIONAL	0	0	0	0	0	0	1	0	0	0	0	0	0	1
Olejnik AB, LaRue AA. Changes in Adolescents' Perceptions of the Aged: The Effects of Intergenerational Contact. Educational Gerontology. 1981;6(4):339-51.	RCT	0	0	0	0	0	0	1	0	0	0	0	0	0	1
O'Quin JA, Bulot JJ, Johnson CJ. Sustaining intergenerational service-learning in gerontology education. Educational Gerontology. 2005;31(1):41-9.	OBSERVATIONAL	1	0	0	0	0	0	1	0	0	0	0	0	0	2
Orchestrating literacies: Print literacy learning opportunities within multimodal intergenerational ensembles. Heydon, Rachel M: Sage Publications, Ltd.; 2015. p. 227-55.	QUAL	0	0	0	1	0	0	1	0	0	0	1	0	0	3
O'Rourke KA. Intergenerational programming: Yesterday's memories, today's moments, and tomorrow's hopes (Alzheimer's disease). Dissertation Abstracts International Section A: Humanities and Social Sciences. 2000;61(1-A):305.	NON RCT	0	0	0	0	0	0	0	0	0	1	1	0	0	2
Orte C, Vives M, Amer J, Ballester L, Pascual B, Gomila MA, et al. Sharing intergenerational relationships in educational contexts: The experience of an international program in three countries (Spain, Poland and Turkey). Journal of Intergenerational Relationships. 2018;16(1-2):86-103.	NON RCT	1	0	0	1	0	0	0	0	0	0	1	1	0	4
Ortiz DV, Cross SL, Day A. Insightful learning of life's lessons with older adult guests in the classroom. Educational Gerontology. 2012;38(12):854-66.	MIXED; NON RCT; QUAL	1	0	0	1	0	0	1	0	0	0	1	0	0	4
Patten MH. The effects of two types of intergenerational programs on preschool children's attitudes toward the elderly [M.A.]. Ann Arbor: Concordia University (Canada); 1993.	RCT	0	0	0	0	0	0	0	0	0	1	0	0	0	1
Pearlman V, Wallingford MS. Intergenerational wellness programming in occupational therapy. Journal of Intergenerational Relationships. 2003;1(2):67-78.	NON RCT	1	0	0	1	0	0	1	0	0	0	0	0	0	3
Pearson SJ, et al. Programme evaluation of 'Young at Heart': examining elderly volunteers' generativity. Journal of Intergenerational Relationships. 2003;1(3):25-34.	NON RCT	0	0	0	0	0	0	0	0	0	0	0	1	0	1
Penick JM, Fallshore M, Spencer AM. Using intergenerational service learning to promote positive perceptions about older adults and community service in college students. Journal of Intergenerational Relationships. 2014;12(1):25-39.	NON RCT	0	0	0	1	0	0	0	0	0	0	1	0	0	2
Perry CK, Weatherby K. Feasibility of an intergenerational Tai Chi program: A community-based participatory research project. Journal of Intergenerational Relationships. 2011;9(1):69-84.	MIXED: NOT RCT, QUAL	1	0	0	1	0	0	0	0	0	0	1	0	0	3
Peters R, Ee N, Ward SA, Kenning G, Radford K, Goldwater M, et al. Intergenerational Programmes bringing together community dwelling non-familial older adults and children: A Systematic Review. Archives of gerontology and geriatrics. 2021;94:104356.	SR	0	0	0	1	0	1	0	0	1	0	0	0	0	3
Peterson CF. Across the age boundaries. Journal of Gerontological Nursing. 1986;12(10):12-6.	NON RCT	1	0	0	0	0	0	0	0	0	0	0	0	0	1
Petherbridge J, Kendall D. The process and impact of intergenerational theatre making. Quality in Ageing and Older Adults. 2012;13(4).	OBSERVATIONAL	0	1	0	1	0	0	0	0	0	0	0	1	0	3
Petri CJ, Geiger BF, Boling W, Hartline A, Powers C. Evaluation of the Seniors Offering Support Program of Hoover City Schools. 2001.	OBSERVATIONAL	0	0	0	0	0	0	1	0	0	0	0	0	0	1
Pine PP. Learning by sharing: an intergenerational college course. Journal of Gerontological Social Work. 1997;28(1-2):93-102.	OBSERVATIONAL	1	1	0	1	0	0	0	0	0	0	0	0	0	3
Poole GG, Gooding BA. Developing and implementing a community intergenerational program. Journal of community health nursing. 1993;10(2):77-85.	NON RCT	0	1	0	1	0	1	0	0	1	0	0	0	0	4
Portillo Pena NA. The power of reading: A multilevel study of the longitudinal effect of a paired intergenerational reading aloud program on academically at-risk elementary students' reading attitudes, reading motivation and academic achievement. Dissertation Abstracts International: Section B: The Sciences and Engineering. 2009;69(12-B):7857.	NON RCT	0	0	0	0	0	0	0	0	0	1	1	0	0	2
Portman TAA, Bartlett JR, Carlson LA. Relational Theory and Intergenerational Connectedness: A Qualitative Study. ADULTSPAN Journal. 2010;9(2):88-102.	QUAL	0	0	0	0	0	0	1	0	0	0	0	0	0	1
Posada MM. Effects of an intergenerational activity on nursing home residents: A children serving elders model. Dissertation Abstracts International: Section B: The Sciences and Engineering. 2007;67(7-B):4136.	NON RCT; OBS	1	0	0	0	0	0	0	0	0	1	1	0	0	3
Powell JA, Lamson PA. Intergenerational sharing: young children and aging adults. Journal of Home Economics. 1979;71(3):35-9.	NON RCT	1	0	0	0	0	0	0	0	0	0	0	0	0	1
Powers M, Gray M, Garver K. Attitudes toward older adults: Results from a fitness-based intergenerational learning experience. Journal of Intergenerational Relationships. 2013;11(1):50-61.	NON RCT; OBS	0	0	0	1	0	0	0	0	0	0	1	0	0	2
Pstross M, Corrigan T, Knopf RC, Sung H, Talmage CA, Conroy C, et al. The Benefits of Intergenerational Learning in Higher Education: Lessons Learned from Two Age Friendly University Programs. Innovative Higher Education. 2017;42(2):157-71.	QUAL	0	0	0	0	0	0	1	0	0	0	0	0	0	1
Purnell IY. The Effects of Intergenerational Programming on Older Adults with Dementia [M.S.]. Ann Arbor: East Carolina University; 2017.	OBS	0	0	0	0	0	0	0	0	0	1	0	0	0	1
Radford K, Gould R, Vecchio N, Fitzgerald A. Unpacking intergenerational (IG) programs for policy implications: A systematic review of the literature. Journal of Intergenerational Relationships. 2018;16(3):302-29.	SR	1	0	0	1	0	0	0	0	0	0	1	1	0	4
Rahja M, Scanlan JN, Wilson NJ, Cordier R. Fostering transition to adulthood for young Australian males: an exploratory study of Men's Sheds' intergenerational mentoring programmes. Australian occupational therapy journal. 2016;63(3):175-85.	QUAL	0	1	0	1	0	0	0	0	1	0	1	0	0	4
Ramsey CM, Parisi JM, Rebok GW, Gross A, Tanner EK, Carlson MC, et al. Attendance and Retention of Older Adults in School-Based Volunteer Activities: The Role of School Climate. Journal of Intergenerational Relationships. 2016;14(1):27-42.	RCT	1	0	0	0	0	0	0	0	0	0	0	0	0	1
Raynes NV, Rawlings B. Recreating social capital: intergenerational programmes and bridging networks: an English model -- phase 1. Journal of Intergenerational Relationships. 2004;2(1):7-28.	OBSERVATIONAL	1	0	0	1	0	0	0	0	0	0	0	1	0	3
Rebok GW, Parisi JM, Barron JS, Carlson MC, Diibor I, Frick KD, et al. Impact of Experience Corps R Participation on Children's Academic Achievement and School Behavior. Prevention science : the official journal of the Society for Prevention Research. 2019;20(4):478-87.	NON RCT	0	0	0	1	0	0	0	0	1	0	1	0	0	3
Redfield CS, McGuire AP, Lin T-C, Orton VJ, Aust M, Erickson TM. Shifts in Attitudes, Knowledge, and Social Goals in Nursing Students Following Structured Contact With Community-Dwelling Older Adults. The Journal of nursing education. 2016;55(10):569-73.	NON RCT	0	0	0	0	0	0	0	0	1	0	0	0	0	1
Reel CD, Allen RS, Lanai B, Yuk MC, Potts DC. Bringing Art to Life: Social and Activity Engagement through Art in Persons Living with Dementia. Clinical gerontologist. 2021:1-11.	MIXED: NON RCT; QUAL	0	0	0	0	0	1	0	0	1	0	1	0	0	3
Reina CM. The effects of intergenerational programming on the attitudes of senior citizens toward public education [Ed.D.]. Ann Arbor: Duquesne University; 1997.	NON RCT	0	0	0	0	0	0	0	0	0	1	0	0	0	1
Reinsch S, Tobis JS. Intergenerational relations: pre-med students at senior centers. Archives of gerontology and geriatrics. 1991;13(3):211-24.	OBSERVATIONAL	0	0	0	0	0	0	0	0	1	0	0	0	0	1
Reitmaier A, Davies S, Reveling Smith L, Mangan-Danckwart D, Hongerholt K, Klinkner J. Discovering intergenerativity: an evaluation of learning partnerships between student nurses and older adults. International journal of older people nursing. 2015;10(2):115-26.	MIXED: OBS; QUAL	0	1	0	0	0	1	0	0	1	0	0	0	0	3
Richardson SB. Effect of intergenerational community service experience on self-perception, mattering, and attitudes about the elderly for at-risk adolescents [Ph.D.]. Ann Arbor: University of Maryland, College Park; 1998.	NON RCT	0	0	0	0	0	0	0	0	0	1	0	0	0	1
Roberts E, Bishop A, Ruppert-Stroescu M, Clare G, Hermann J, Singh C, et al. Active Aging for LIFE An Intergenerational Public Health Initiative Addressing Perceptions and Behaviors Around Longevity, Independence, Fitness, and Engagement. Topics in Geriatric Rehabilitation. 2017;33(3):211-22.	NON RCT	0	0	0	1	0	1	0	0	0	0	0	0	1	3
Rogers AM. Intergenerational mentoring: Benefits and barriers for elder mentors [Ph.D.]. Ann Arbor: Temple University; 1994.	OBSERVATIONAL	0	0	0	0	0	0	0	0	0	1	0	0	0	1
Rosa Hernandez GB, Murray CM, Stanley M. An intergenerational playgroup in an Australian residential aged-care setting: A qualitative case study. Health & social care in the community. 2020.	QUAL	0	0	0	0	0	1	0	0	1	0	1	0	0	3
Rosenberg MK. The Design and Implementation of an Intergenerational Program at a Private Long-Term Healthcare Facility with On-Site Childcare 1993.	NON RCT	0	0	0	0	0	0	1	0	0	0	0	0	0	1
Rosher RB, Robinson S. Eden Alternative: impact on student attitudes. Educational Gerontology. 2005;31(4):273-82.	OBSERVATIONAL	1	0	0	0	0	0	0	0	0	0	0	0	0	1
Ross L, Jennings P, Williams B. Improving health care student attitudes toward older adults through educational interventions: A systematic review. Gerontology & geriatrics education. 2018;39(2):193-213.	SR	0	0	0	0	0	0	0	0	1	0	0	0	0	1
Rubin SE, Gendron TL, Wren CA, Ogbonna KC, Gonzales EG, Peron EP. Challenging gerontophobia and ageism through a collaborative intergenerational art program. Journal of Intergenerational Relationships. 2015;13(3):241-54.	NON RCT	1	0	0	1	0	0	0	0	0	0	1	1	0	4
Ruggiano N. Intergenerational shared sites. Research on Aging. 2012;34(1).	OBS; QUAL	0	0	0	0	0	0	0	0	0	0	0	1	0	1
S MM, et al. Technology-mediated versus face-to-face intergenerational programming. Journal of Intergenerational Relationships. 2005;3(3):101-18.	NON RCT	1	0	0	1	0	0	0	0	0	0	0	1	1	4
Sakurai R, Ishii K, Sakuma N, Yasunaga M, Suzuki H, Murayama Y, et al. Preventive effects of an intergenerational program on age-related hippocampal atrophy in older adults: The REPRINTS study. International journal of geriatric psychiatry. 2018;33(2):e264-e72.	RCT	1	0	0	1	0	1	0	0	1	0	1	0	1	6
Sakurai R, Yasunaga M, Murayama Y, Ohba H, Nonaka K, Suzuki H, et al. Long-term effects of an intergenerational program on functional capacity in older adults: Results from a seven-year follow-up of the REPRINTS study. Archives of gerontology and geriatrics. 2016;64:13-20.	NON RCT	0	0	0	1	0	0	0	0	1	0	1	0	1	4
Salari SM. Intergenerational partnerships in adult day centers: importance of age-appropriate environments and behaviors. The Gerontologist. 2002;42(3):321-33.	QUAL	1	0	0	0	0	1	0	0	1	0	1	1	1	6
Sanchez M, Garcia JM, Diaz P, Duaigues M. Much more than accommodation in exchange for company: Dimensions of solidarity in an intergenerational homeshare program in Spain. Journal of Intergenerational Relationships. 2011;9(4):374-88.	OBSERVATIONAL	1	0	0	1	0	0	0	0	0	0	1	0	0	3
Sanders MJ, O'Sullivan B, DeBurra K, Fedner A. Computer training for seniors: An academic-community partnership. Educational Gerontology. 2013;39(3):179-93.	NON RCT; QUAL	0	0	0	1	0	0	0	0	0	0	1	0	0	2
Santini S, Baschiera B, Socci M. Older adult entrepreneurs as mentors of young people neither in employment nor education and training (NEETs). Evidences from multi-country intergenerational learning program. Educational Gerontology. 2020;46(3):97-116.	MIXED	1	0	0	1	0	0	1	0	0	0	1	0	1	5
Santini S, Tombolesi V, Baschiera B, Lamura G. Intergenerational Programs Involving Adolescents, Institutionalized Elderly, and Older Volunteers: Results from a Pilot Research-Action in Italy. BioMed research international. 2018;2018:4360305.	QUAL	0	0	0	1	0	1	0	0	1	0	0	0	1	4
Scalise A. "Progetto Dina Scalise" an intergenerational program to prevent cognitive impairment. Clinical Neuropathology. 2016;35(3):147.	OBSERVATIONAL	0	0	0	0	0	1	0	0	0	0	0	0	0	1
Schindler DL. Intergenerational programming: A confluence of interests between the frail elderly and urban youth [Ph.D.]. Ann Arbor: Portland State University; 1992.	OBSERVATIONAL	0	0	0	0	0	0	0	0	0	1	0	0	0	1
Schirm V, Ross-Alaolmolki K, Conrad M. Collaborative education through a Foster Grandparent Program: Enhancing intergenerational relations. Gerontology & Geriatrics Education. 1995;15(3):85-94.	OBSERVATIONAL	1	0	0	1	0	0	0	0	0	0	1	0	0	3
Schwalbach E, Kiernan S. Effects of intergenerational friendly visit program on the attitudes of fourth graders toward their elders. Educational Gerontology. 2002;28(3):175-87.	QUAL	1	0	0	0	0	0	1	0	0	0	1	0	1	4
Seefeldt C. Effects of preschoolers' visits to a nursing home. Gerontologist. 1987;27(2):228-32.	RCT	1	0	0	0	0	0	0	0	0	0	0	0	0	1
Seeman T, Merkin SS, Goldwater D, Cole SW. Intergenerational mentoring, eudaimonic well-being and gene regulation in older adults: A pilot study. Psychoneuroendocrinology. 2020;111:104468.	NON RCT	0	0	0	0	0	1	0	0	1	0	1	0	0	3
Sehrawat S, Jones CA, Orlando J, Bowers T, Rubins A. Digital storytelling: A tool for social connectedness. Gerontechnology. 2017;16(1):56-61.	OBSERVATIONAL	0	1	0	1	0	0	0	0	0	0	0	0	0	2
Senior E, Green J. Through the Ages: Developing Relationships Between the Young and the Old. Journal of Intergenerational Relationships. 2017;15(3):295-305.	OBSERVATIONAL	0	0	0	1	0	0	0	0	0	0	0	0	0	1
Seo JH, Sungkajun A, Garcia B. Developing the Art-Technology Intergenerational Community Program for Older Adults' Health and Social Connectedness. Frontiers in public health. 2021;9:589589.	MIXED; OBS; QUAL	0	0	0	0	0	0	0	0	1	0	0	0	1	2
Serrano I. Evaluating the Social and Technological Benefits of an Intergenerational Program for Older Adults [M.S.]. Ann Arbor: University of Rhode Island; 2018.	NON RCT	0	0	0	0	0	0	0	0	0	1	0	0	0	1
Shallue DE. Staging the role of elder: A case study of an intergenerational day care center. Dissertation Abstracts International Section A: Humanities and Social Sciences. 2003;63(10-A):3745.	QUAL	1	0	0	0	0	0	0	0	0	1	1	0	0	3
Shedletsky L. Undergraduates Mentoring Older Adults: Breaking Stereotypes. Journal of Intergenerational Relationships. 2012;10(4):400-14.	QUAL	0	0	0	1	0	0	0	0	0	0	0	0	0	1
Sherman A. A case study of intergenerational relations through dance with profoundly deaf individuals. Journal of Gerontological Social Work. 1997;28(1-2):113-23.	QUAL	1	1	0	1	0	0	0	0	0	0	1	1	0	5
Shkilnyk TM. Attitude change in children and satisfaction change in elders as a function of an intergenerational integration program [M.A.]. Ann Arbor: Wilfrid Laurier University (Canada); 1984.	NON RCT; QUAL	0	0	0	0	0	0	0	0	0	1	0	0	0	1
Short-DeGraff MA, Diamond K. Intergenerational program effects on social responses of elderly adult day care members. Educational Gerontology. 1996;22(5):467-82.	NON RCT	1	0	0	0	0	0	1	0	0	0	1	1	1	5
Shue CK, McNeley K, Arnold L. Changing medical students' attitudes about older adults and future older patients. Academic medicine : journal of the Association of American Medical Colleges. 2005;80(10 Suppl):S6-9.	NON RCT	0	0	0	0	0	0	0	0	1	0	0	0	0	1
Simson SP, Wilson LB, Ruben KA, Thompson LM. Humor your way to good health: An intergenerational program to address a critical public health issue: The epidemic of overweight and obesity among children. Journal of Intergenerational Relationships. 2008;6(1):83-100.	QUAL	0	0	0	1	0	0	0	0	0	0	1	0	0	2
Sipsas-Herrmann A. Student Created Aggression Replacement Education program: cross-generational application: UMI Dissertation Services, ProQuest Information and Learning, Ann Arbor, MI; 2000.	RCT	1	0	0	0	0	0	0	0	0	0	0	0	0	1
Skropeta CM, Colvin A, Sladen S. An evaluative study of the benefits of participating in intergenerational playgroups in aged care for older people. BMC geriatrics. 2014;14:109.	NON RCT	0	0	0	0	0	1	0	0	1	0	0	0	0	2
Sliepenbeek M, Smits C, Spelt EJ, Jukema JS. Older adults' active involvement in an undergraduate program in gerontology: Motives and meaning. Gerontology & geriatrics education. 2019:1-12.	QUAL	0	0	0	0	0	0	0	0	1	0	0	0	0	1
Smith AE, Kamm GL, Lai S, Hull MJ, Baker JR, Milte R, et al. A RE-AIM Analysis of an Intergenerational Dementia Education Program. Frontiers in public health. 2020;8:248.	QUAL	0	0	0	0	0	0	0	0	1	0	0	0	1	2
Smith S-J. The effects of an intergenerational group on elders' participation, life satisfaction, and happiness [M.S.]. Ann Arbor: D'Youville College; 2000.	MIXED: OBS; QUAL	0	0	0	0	0	0	0	0	0	1	0	0	0	1
Sonia S. Intergenerational partnerships in adult day centres: importance of age appropriate environments and behaviours. Gerontologist. 2002;42(3):321-33.	QUAL	1	0	0	0	0	1	0	0	1	0	1	1	0	5
Sparling JW, Rogers JC. Intergenerational intervention: A reciprocal service delivery system for preschoolers, adolescents, and older persons. Educational Gerontology. 1985;11(1):41-55.	NON RCT	1	0	0	0	0	0	0	0	0	0	1	0	0	2
Spiteri D. What Do Older People Learn from Young People? Intergenerational Learning in "Day Centre" Community Settings in Malta. International Journal of Lifelong Education. 2016;35(3):235-53.	QUAL	0	0	0	0	0	0	1	0	0	0	0	0	0	1
Spruston M. Connecting across the lifespan: An intergenerational ethnographic case study [M.A.]. Ann Arbor: Royal Roads University (Canada); 2006.	QUAL	1	0	0	0	0	0	0	0	0	1	0	0	0	2
St John PA. Growing up and growing old: communities in counterpoint. Early Child Development and Care. 2009;179(6):733-46.	QUAL	0	1	0	0	0	0	0	0	0	0	0	0	0	1
Steffes EJ. Improving quality of life for residents in nursing homes: UNIVERSITY OF MISSOURI - KANSAS CITY; 1990.	NON RCT	0	0	0	1	0	0	0	0	0	0	0	0	0	1
Steichen L, Arquitt GE. Intergenerational living: a pilot study in a university setting: final report: Oklahoma State University, Stillwater, OK; 1975. 121p. p.	OBSERVATIONAL	1	0	0	0	0	0	0	0	0	0	0	0	0	1
Steward A, Hasche L, Talamantes M, Bernhardt M. The Impact of Intergenerational Engagement on Social Work Students' Attitudes toward Aging: The Example of Clermont College. Health & social work. 2021;45(4):250-8.	MIXED: OBS; QUAL	0	0	0	1	0	1	0	0	1	0	0	0	0	3
Strand KA. Promoting older adult wellness through an intergenerational physical activity exergaming program [M.S.]. Ann Arbor: Iowa State University; 2012.	NON RCT	0	0	0	0	0	0	0	0	0	1	0	0	0	1
Stremmel AJ, Travis SS, Kelly-Harrison P, Hensley AD. The perceived benefits and problems associated with intergenerational exchanges in day care settings. The Gerontologist. 1994;34(4):513-9.	QUAL	1	0	0	0	0	0	1	0	0	0	1	0	0	3
Su Y. Impact of Intergenerational Programs on Older Adults' Psychological Well-Being: a Meta-Analysis [M.S.]. Ann Arbor: Iowa State University; 2017.	SR	0	0	0	0	0	0	0	0	0	1	0	0	0	1
Sue JL. Do relationships matter? an examination of a school-based intergenerational mentoring program. Dissertation Abstracts International: Section B: The Sciences and Engineering. 2015;75(7-B(E)):No-Specified.	NON RCT	0	0	0	0	0	0	0	0	0	1	1	0	0	2
Sun Q, Lou VW, Dai A, To C, Wong SY. The effectiveness of the young-old link and growth intergenerational program in reducing age stereotypes. Research on Social Work Practice. 2019;29(5):519-28.	NON RCT	0	1	0	1	0	0	1	0	0	0	1	0	1	5
Szendre EN, Jose PE. Telephone support by elderly volunteers to inner-city children. Journal of Community Psychology. 1996;24(2):87-96.	QUAL; OBS	0	0	0	0	0	0	0	0	0	0	0	0	1	1
Talbot NL. The effect of the companionship coupling of elderly and grade school learning disabled populations on self-esteem and depression. Dissertation Abstracts International: Section B: The Sciences and Engineering. 2000;61(3-B):1701.	MIXED: NON RCT; QUAL	1	0	0	0	0	0	0	0	0	0	0	0	0	1
Tam M. Intergenerational service learning between the old and young: What, why and how. Educational Gerontology. 2014;40(6):401-13.	OBSERVATIONAL	0	0	0	1	0	0	1	0	0	0	1	0	0	3
Teater B. Intergenerational programs to promote active aging: The experiences and perspectives of older adults. Activities, Adaptation & Aging. 2016;40(1):1-19.	OBS; QUAL	1	1	0	1	0	0	0	0	0	0	1	0	0	4
Teufel J, Werner D, Holtgrave P. ACTIVE GENERATIONS: OLDER ADULT VOLUNTEERS IMPROVING CHILDREN'S PHYSICAL ACTIVITY AND NUTRITION. Gerontologist. 2011;51:425-.	OBS	0	0	0	0	0	0	0	0	0	0	0	0	1	1
Thang LL. Generations in touch: Linking the old and young in a Tokyo neighborhood [Ph.D.]. Ann Arbor: University of Illinois at Urbana-Champaign; 1997.	QUAL	0	0	0	0	0	0	0	0	0	1	0	0	0	1
The Experience Corps: An Intergenerational Program Flourishes in the South Bronx. Urban Agenda Issue Brief; 2000.	RCT	0	0	0	0	0	0	1	0	0	0	0	0	0	1
THE IMPACT OF ART CART: SAVING THE LEGACY - AN INTERGENERATIONAL, INTERDISCIPLINARY PROGRAM FOR OLDER ADULT PROFESSIONAL ARTISTS. Gerontologist. 2013;53:515-.	MIXED: NON RCT; QUAL	0	0	0	0	0	0	0	0	0	0	0	0	1	1
Thompson EH, Jr., Weaver AJ. Making Connections: The Legacy of an Intergenerational Program. The Gerontologist. 2016;56(5):909-18.	NON RCT	1	0	0	1	0	1	0	0	1	0	1	0	1	6
Thornton CM. Senior change makers pilot study: Improving physical activity environments through intergenerational advocacy. Dissertation Abstracts International: Section B: The Sciences and Engineering. 2018;79(3-B(E)):No-Specified.	MIXED: RCT; QUAL; OBS	0	0	0	0	0	0	0	0	0	1	1	0	0	2
Trish H-L, Bright S. Tetley's adventures: a multigenerational arts project for people living with dementia and early years children. 2015:16.	QUAL	0	0	0	0	0	0	0	0	0	0	0	1	0	1
Tullo ES, Wakeling LA, Elliott A. Impacts on older people contributing to an intergenerational course about aging. Journal of Intergenerational Relationships. 2019;17(3).	QUAL	1	0	0	1	0	0	0	0	0	0	0	1	0	3
Tulloch B. Nurturing Narratives in An Intergenerational Garden [M.A.]. Ann Arbor: Royal Roads University (Canada); 2016.	SR	0	0	0	0	0	0	0	0	0	1	0	0	0	1
Uchida H, Fujiwara Y, Shinkai S, Nishigaki T, Matsuura S, Sakuda H. THE EDUCATIONAL SUPPORT PROGRAM IN A JAPANESE ELEMENTARY SCHOOL OFFERED BY THE SENIOR VOLUNTEERS AND ITS INFLUENCE ON CHILDREN'S SCHOOL LIFE -THE RESULTS OF TWO-YEAR FOLLOW-UP SURVEYS. Gerontologist. 2010;50:425-.	NON RCT	0	0	0	0	0	0	0	0	0	0	0	0	1	1
Underwood HL, Dorfman LT. A view from the other side: Elders' reactions to intergenerational service-learning. Journal of Intergenerational Relationships. 2006;4(2):43-60.	QUAL	0	0	0	1	0	0	0	0	0	0	1	0	0	2
Vecchio N, Radford K, Fitzgerald JA, Comans T, Harris P, Harris N. Intergenerational care: an exploration of consumer preferences and willingness to pay for care. Aging & mental health. 2018;22(8):990-8.	FEAS	1	1	0	1	0	1	0	0	1	0	1	1	0	7
Vera R. Intergenerational interaction between institutionalised older persons and biologically unrelated university students. Journal of Intergenerational Relationships. 2004;2(1):79-94.	MIXED: OBS; QUAL	0	0	0	1	0	0	0	0	0	0	0	1	0	2
Versen GR. Senior adults in the undergraduate classroom. Educational Gerontology. 1986;12(5):417-28.	OBSERVATIONAL	1	0	0	0	0	0	0	0	0	0	0	0	0	1
Wagner LS, Luger TM. Generation to generation: effects of intergenerational interactions on attitudes. Educational Gerontology. 2021;47(1):1-12.	NON RCT	0	0	0	1	0	0	0	0	0	0	0	0	0	1
Wallach HF, Kelley F, Abrahams JP. Psychosocial rehabilitation for chronic geriatric patients: an intergenerational approach. Gerontologist. 1979;19(5):464-70.	OBSERVATIONAL	1	0	0	0	0	1	1	0	0	0	0	0	0	3
Wangmo T, Ewen HH, Webb AK, Teaster PB, Russell Hatch L. Mentoring in gerontology doctoral education: the role of elders in mentoring gerontologists. Gerontology & Geriatrics Education. 2009;30(1):47-60.	OBSERVATIONAL	0	0	0	1	0	0	0	0	0	0	0	0	0	1
Ward CR, Balavage V, Pittsburgh Univ PACfS, Urban R. Human Development across the Lifespan. A Pilot Intergenerational Project in Three Pennsylvania School Districts. Final Evaluation. 1996.	OBSERVATIONAL	0	0	0	0	0	0	1	0	0	0	0	0	0	1
Ward CR, Duquin ME, Streetman H. Effects of Intergenerational Massage on Future Caregivers' Attitudes toward Aging, the Elderly, and Caring for the Elderly. Educational Gerontology. 1998;24(1):35-46.	OBSERVATIONAL	0	0	0	0	0	0	1	0	0	0	0	0	0	1
Ward CR, Los Kamp L, Newman S. The effects of participation in an intergenerational program on the behavior of residents with dementia. Activities, Adaptation & Aging. 1996;20(4):61-76.	RCT	1	0	0	1	0	0	0	0	0	0	1	1	0	4
Warner GM. Children's helping and coping in a geriatric remotivation program: UNIVERSITY OF FLORIDA; 1989.	QUAL	0	0	0	1	0	0	0	0	0	0	0	0	0	1
Weckström E, Jääskeläinen V, Ruokonen I, Karlsson L, Ruismäki H. Steps Together: Children’s Experiences of Participation in Club Activities With the Elderly. Journal of Intergenerational Relationships. 2017;15(3):273-89.	OBSERVATIONAL	0	0	0	1	0	0	0	0	0	0	0	0	0	1
Weintraub APC, Killian TS. Intergenerational programming: Older persons' perceptions of its impact. Journal of Applied Gerontology. 2007;26(4):370-84.	QUAL	1	0	0	1	0	1	0	0	0	0	1	0	1	5
Werner D, Teufel J, Holtgrave PL, Brown SL. Active generations: an intergenerational approach to preventing childhood obesity. The Journal of school health. 2012;82(8):380-6.	RCT	0	1	0	1	0	1	1	0	0	0	0	0	0	4
Wescott A, Healy TC. The Memory Bridge Initiative on Service Learners. Educational Gerontology. 2011;37(4):307-26.	OBSERVATIONAL	0	0	0	1	0	0	0	0	0	0	0	0	0	1
White EM. Attitudes of preschool children toward the elderly at the Stride Rite Intergenerational Day Care Center: UMI Dissertation Services, ProQuest Information and Learning, Ann Arbor, MI; 2001.	MIXED: OBS; QUAL	1	0	0	0	0	0	0	0	0	1	0	0	0	2
Whiteland S. Claymation for collective intelligence and intergenerational learning in an educational environment. Journal of Intergenerational Relationships. 2017;15(4):411-8.	QUAL	0	0	0	1	0	0	0	0	0	0	1	1	0	3
Whiteland SR. Exploring Aging Attitudes through a Puppet Making Research Study. International Journal of Education & the Arts. 2016;17(3).	MIXED: OBS; QUAL	0	0	0	0	0	0	1	0	0	0	0	0	0	1
Whyte C. Adventures in Intergenerational Service-Learning: Laughter, Friendship, and Life Advice. Canadian journal on aging = La revue canadienne du vieillissement. 2021:1-9.	QUAL	0	0	0	0	0	1	0	0	1	0	0	0	0	2
Williams DJ. Utilizing the senior community in public education: role of senior citizens as mentors for kindergarten students: UMI Dissertation Services, ProQuest Information and Learning, Ann Arbor, MI; 2006.	MIXED: OBS; QUAL	1	0	0	0	0	0	0	0	0	0	0	0	0	1
Wilson NJ, Cordier R, Ciccarelli M, MacCallum J, Milbourn B, Vaz S, et al. Intergenerational mentoring at Men's Sheds: A feasibility study. Journal of applied research in intellectual disabilities : JARID. 2018;31(1):e105-e17.	FEAS	0	0	0	1	0	1	0	0	1	0	0	0	0	3
Wilson NJ, Cordier R, Milbourn B, Mahoney N, Hoey C, Buchanan A. Intergenerational mentoring for young adult males with intellectual disability: Intervention description and outcomes. Journal of Intellectual and Developmental Disability. 2019:No-Specified.	OBS	0	1	0	1	0	0	1	0	0	0	1	0	0	4
Wilson NJ, Cordier R, Wilkes-Gillan S. Men's sheds and mentoring programs: Supporting teenage boys' connection with school. International Journal of Men's Health. 2014;13(2):92-100.	QUAL	0	0	0	1	0	0	0	0	0	0	1	0	0	2
Wilson NJ, Cordier R, Wilson Whatley L. Older male mentors' perceptions of a Men's Shed intergenerational mentoring program. Australian occupational therapy journal. 2013;60(6):416-26.	QUAL	0	1	0	1	0	1	0	0	1	0	0	0	0	4
Winchell BN, Rowe JM, Simone D. Bridging the Intergenerational Gap: Reflections for the Field. Journal of Intergenerational Relationships. 2018;16(4):497-506.	QUAL	1	0	0	0	0	0	0	0	0	0	0	0	0	1
Winston SD. A descriptive study of an intergenerational beginning instrumental music instruction program for elementary school girls and well elderly adults. Dissertation Abstracts International Section A: Humanities and Social Sciences. 2008;68(12-A):5014.	QUAL	0	0	0	0	0	0	0	0	0	1	1	0	0	2
Wlodarczyk N. "It's my time": Older adults' experiences and perceived benefits of participation in an intergenerational rock band. Music Therapy Perspectives. 2020;38(2):187-94.	QUAL	0	0	0	1	0	0	0	0	0	0	1	0	0	2
Woolverton CB. The effects of a brief social intergenerational interaction for older and younger adults. Dissertation Abstracts International: Section B: The Sciences and Engineering. 2021;82(2-B):No-Specified.	MIXED: NON RCT; QUAL	0	0	0	0	0	0	0	0	0	1	1	0	0	2
Wyness L. "Talking of citizenship ... " Exploring the contribution an intergenerational, participatory learning project can make to the promotion of active citizenship in sustainable communities. Local Environment. 2015;20(3):277-97.	QUAL	0	0	0	0	0	0	0	0	0	0	0	0	1	1
Xaverius PK. Evaluating the impact of intergenerational activities on elder's engagement in two settings [Ph.D.]. Ann Arbor: University of Kansas; 2001.	NON-RCT	1	0	0	1	0	0	0	0	0	1	0	1	0	4
Yamashita T, Kinney JM, Lokon EJ. The impact of a gerontology course and a service-learning program on college students' attitudes toward people with dementia. Journal of applied gerontology : the official journal of the Southern Gerontological Society. 2013;32(2):139-63.	OBSERVATIONAL	0	0	0	1	0	1	0	0	1	0	1	0	0	4
Yasunaga M, Murayama Y, Takahashi T, Ohba H, Suzuki H, Nonaka K, et al. Multiple impacts of an intergenerational program in Japan: Evidence from the Research on Productivity through Intergenerational Sympathy Project. Geriatrics & gerontology international. 2016;16 Suppl 1:98-109.	NON RCT	0	0	0	1	0	1	0	0	1	0	1	0	1	5
Yau WH. Building a Community Legacy Together: The Effectiveness of a Shortterm Intergenerational Program on Youth and Older Adults [M.A.]. Ann Arbor: Cornell University; 2017.	MIXED: OBS; QUAL	0	0	0	0	0	0	0	0	0	1	0	0	0	1
Yeung NCY, Wong ELY, Mo PKH, Chung RYN, Wong SYS, Yeoh K. "Learning together and from each other": The benefits of a theory- and community-based intergenerational program on older and younger individuals' well-being in hong kong. International Journal of Behavioral Medicine. 2021;28(SUPPL 1):S158-S.	NON RCT	0	0	0	0	0	0	0	0	0	0	0	0	1	1
Yoh M, et al. The effect of intergenerational programs on the mental health of elderly adults. Aging and Mental Health. 2015;19(4):306-14.	NON RCT	1	0	0	1	0	1	0	0	1	0	1	1	1	7
Young TL, Janke MC. Perceived benefits and concerns of older adults in a community intergenerational program: Does race matter? Activities, Adaptation & Aging. 2013;37(2):121-40.	OBSERVATIONAL	1	1	0	1	0	0	0	0	0	0	1	0	0	4
Yu K, Wu S, Lee P-J, Wu D-A, Hsiao H-Y, Tseng Y-C, et al. Longitudinal Effects of an Intergenerational mHealth Program for Older Type 2 Diabetes Patients in Rural Taiwan. The Diabetes educator. 2020;46(2):206-16.	OBSERVATIONAL	0	0	0	1	0	1	0	0	1	0	0	0	1	4
Zamir S, Hennessy CH, Taylor AH, Jones RB. Feasibility of school students Skyping care home residents to reduce loneliness. Computers in human behavior reports. 2021;3:None.	MIXED: OBS; QUAL	0	0	0	0	0	0	0	0	1	0	0	0	0	1
Zelkowitz MT. Bringing the outdoors in, bringing generations together: An intergenerational community service mural art project. Dissertation Abstracts International Section A: Humanities and Social Sciences. 2004;64(11-A):3931.	QUAL	1	0	0	0	0	0	0	0	0	1	1	0	0	3
Zhong S, Lee C, Foster MJ, Bian J. Intergenerational communities: A systematic literature review of intergenerational interactions and older adults' health-related outcomes. Social science & medicine (1982). 2020;264:113374.	SR	0	0	0	0	0	1	0	0	1	0	0	0	0	2
Ziegler S, King J. Evaluating the observable effects of foster grandparents on hospitalized children. Public Health Reports. 1982;97(6):550-7.	NON RCT	1	0	0	0	0	0	0	0	0	0	0	0	0	1
Zucchero RA, Gibson JE. A Comparison of Intergenerational Service-Learning and Traditional Pedagogy among Undergraduate Psychology Students. Psychology Learning and Teaching. 2019;18(2):179-96.	NON RCT	0	0	0	0	0	0	1	0	0	0	0	0	0	1
Zucchero RA. A co-mentoring project: An intergenerational service-learning experience. Educational Gerontology. 2011;37(8):687-702.	MIXED: NON RCT; QUAL	0	0	0	1	0	0	1	0	0	0	1	0	1	4
Zucchero RA. Share your experience and I'll lend you my ear: older adult outcomes of an intergenerational service-learning experience. Gerontology & geriatrics education. 2010;31(4):383-402.	QUAL	0	0	0	1	0	1	1	0	1	0	0	0	0	4
		0	0	0	1	0	1	1	0	1	0	0	0	0
Baker JR, Webster L, Lynn N, Rogers J, Belcher J. Intergenerational Programs May Be Especially Engaging for Aged Care Residents With Cognitive Impairment: Findings From the Avondale Intergenerational Design Challenge. American journal of Alzheimer's disease and other dementias. 2017;32(4):213-21.	NON RCT	0	0	1	1	0	1	0	0	1	0	1	0	1	6
Belgrave M. The effect of a music therapy intergenerational program on children and older adults' intergenerational interactions, cross-age attitudes, and older adults' psychosocial well-being. Journal of music therapy. 2011;48(4):486-508.	NON RCT	0	0	1	1	0	1	0	0	1	1	1	0	1	7
Carcavilla N, Meilán JJG, Llorente TE, Martínez-Nicolás I, Tamayo-Mortera O. The impact of international videoconferencing among older adults and secondary students. Gerontology and Geriatrics Education. 2020;41(3):352-66.	RCT	1	0	1	1	0	1	0	0	1	0	0	0	0	5
Carlson MC, Kuo JH, Chuang YF, Varma VR, Harris G, Albert MS, et al. Impact of the Baltimore Experience Corps Trial on cortical and hippocampal volumes. Alzheimer's & dementia. 2015;11(11):1340-8.	RCT	0	0	1	0	0	0	0	0	0	0	0	0	0	1
Chen S, Walsh SM. Effect of a creative-bonding intervention on Taiwanese nursing students' self-transcendence and attitudes toward elders. Research in nursing & health. 2009;32(2):204-16.	NON RCT	0	0	1	1	0	0	0	0	1	0	0	0	0	3
Chippendale T, Boltz M. Living Legends: Effectiveness of a Program to Enhance Sense of Purpose and Meaning in Life Among Community-Dwelling Older Adults. The American journal of occupational therapy : official publication of the American Occupational Therapy Association. 2015;69(4):6904270010p1-11.	MIXED: RCT; QUAL	0	1	1	1	0	0	0	0	1	0	0	0	0	4
Choi MJ, Sohng KY. [The Effect of the Intergenerational Exchange Program for Older Adults and Young Children in the Community Using the Traditional Play]. Journal of Korean Academy of Nursing. 2018;48(6):743-53.	NON RCT	0	0	1	0	0	1	0	0	1	0	0	0	1	4
de Souza EM, Grundy E. Intergenerational interaction, social capital and health: results from a randomised controlled trial in Brazil. Social science & medicine (1982). 2007;65(7):1397-409.	RCT	1	1	1	1	0	1	0	0	1	0	1	0	0	7
Detmer MR, Kern P, Jacobi-Vessels J, King KM. Intergenerational Music Therapy: Effects on Literacy, Physical Functioning, Self-Worth, and Interactions: Research. Journal of Intergenerational Relationships. 2020;18(2):175-95.	RCT	1	0	1	1	0	0	0	0	0	0	0	0	0	3
Fried LP, Carlson MC, McGill S, Seeman T, Xue Q-L, Frick K, et al. Experience Corps: a dual trial to promote the health of older adults and children's academic success. Contemporary clinical trials. 2013;36(1):1-13.	RCT	0	0	1	0	0	0	0	0	1	0	0	0	0	2
George DR, Singer ME. Intergenerational volunteering and quality of life for persons with mild to moderate dementia: results from a 5-month intervention study in the United States. The American journal of geriatric psychiatry : official journal of the American Association for Geriatric Psychiatry. 2011;19(4):392-6.	RCT	1	0	1	1	0	1	0	0	1	0	1	0	0	6
George DR. Intergenerational volunteering and quality of life: mixed methods evaluation of a randomized control trial involving persons with mild to moderate dementia. Quality of life research : an international journal of quality of life aspects of treatment, care and rehabilitation. 2011;20(7):987-95.	MIXED: RCT; QUAL	0	0	1	1	0	1	0	0	1	0	1	0	0	5
Gruenewald TL, Tanner EK, Fried LR, Carlson MC, Qian-Li X, Parisi JM, et al. The Baltimore Experience Corps Trial: enhancing Generativity via Intergenerational Activity Engagement in Later Life. Journals of gerontology series B: psychological sciences & social sciences. 2016;71(4):661-70.	RCT	0	1	1	0	0	0	0	0	0	0	0	0	0	2
Hwang H-L, Wang H-H, Lin H-S. Effectiveness of supervised intergenerational service learning in long-term care facilities on the attitudes, self-transcendence, and caring behaviors among nursing students: A quasiexperimental study. Educational Gerontology. 2013;39(9):655-68.	MIXED: OBS; QUAL	0	0	1	1	0	0	0	0	0	0	1	0	0	3
Kim J, Lee J. Intergenerational Program for Nursing Home Residents and Adolescents in Korea. Journal of gerontological nursing. 2018;44(1):32-41.	QUAL	1	0	1	0	0	1	0	0	1	0	1	0	0	5
Lee E-S, Pak H-G, Kim M-O, Pak C-H. Effects of the Intergenerational Horticultural Activity Program on Emotion and Self-esteem of the Elderly and Young Children. Korean Journal of Horticultural Science and Technology. 2010;28.	NON RCT	0	0	1	0	0	1	0	0	1	0	0	0	0	3
Lee MM, Camp CJ, Malone ML. Effects of intergenerational Montessori-based activities programming on engagement of nursing home residents with dementia. Clinical interventions in aging. 2007;2(3):477-83.	NON RCT; QUAL	0	0	1	0	0	1	0	0	1	0	0	0	0	3
Leung AYM, Chan SSC, Kwan CW, Cheung MKT, Leung SSK, Fong DYT. Service learning in medical and nursing training: a randomized controlled trial. Advances in health sciences education : theory and practice. 2012;17(4):529-45.	RCT	0	0	1	1	0	0	0	0	1	0	0	0	0	3
Lin LC. EFFICACY OF DIFFERENT INTERGENERATIONAL LEARNING PROGRAMS FOR ADOLESCENTS AND ELDERLY WITH COGNITIVE IMPAIRMENT. Alzheimer's & dementia. 2019;15(7):P1167-P8.	NON RCT	0	0	1	0	0	1	0	0	0	0	0	0	0	2
Low L-F, Russell F, McDonald T, Kauffman A. Grandfriends, an intergenerational program for nursing-home residents and preschoolers: A randomized trial. Journal of Intergenerational Relationships. 2015;13(3):227-40.	RCT	1	0	1	1	0	0	0	0	0	0	1	1	0	5
Lytle A, Nowacek N, Levy SR. Instapals: Reducing ageism by facilitating intergenerational contact and providing aging education. Gerontology & geriatrics education. 2020;41(3):308-19.	QUAL	0	0	1	1	0	0	0	0	1	0	0	0	0	3
Murayama Y, Murayama H, Hasebe M, Yamaguchi J, Fujiwara Y. The impact of intergenerational programs on social capital in Japan: a randomized population-based cross-sectional study. BMC public health. 2019;19(1):156.	OBSERVATIONAL	0	0	1	1	0	1	0	0	1	0	0	0	1	5
Taylor AS, LoSciuto L, Fox M, Hilbert SM, Sonkowsky M. The mentoring factor: Evaluation of the across ages' intergenerational approach to drug abuse prevention. Child & Youth Services. 1999;20(1-2):77-99.	RCT	0	0	1	0	0	0	0	0	0	0	1	0	0	2
Rook KS, Sorkin DH. Fostering Social Ties through a Volunteer Role: Implications for Older-Adults' Psychological Health. International Journal of Aging and Human Development. 2003;57(4):313-37.	MIXED; RCT, QUAL	0	0	0*	0	0	0	1	0	0	0	0	0	0	1
	TOTALS	174	41	23	195	0	99	101	0	118	71	202	68	79
FOUND VIA SUPPLEMENTARY SEARCH METHODS
Chonody JM. Addressing Ageism in Students: A Systematic Review of the Pedagogical Intervention Literature. Educational Gerontology. 2015;41(12):859-87.	SR														0
Dorgo S, King GA, Bader JO, Limon JS. Comparing the effectiveness of peer mentoring and student mentoring in a 35-week fitness program for older adults. Arch Gerontol Geriatr. 2011;52(3):344-9.	RCT														0
Dorgo S, King GA, Bader JO, Limon JS. Outcomes of a peer mentor implemented fitness program in older adults: a quasi-randomized controlled trial. Int J Nurs Stud. 2013;50(9):1156-65.	RCT														0
Fruhauf CA, Jarrott SE, Lambert-Shute JJ. Service-learners at dementia care programs:an intervention for improving contact, comfort, and attitudes. Gerontol Geriatr Educ. 2004;25(1):37-52.	NON RCT														0
Karania V. Technology Together: A Project Level Evaluation. London: Age UK; 2015.	OBS; QUAL														0
LinOu G-Y. Effects of an intergenerational program on life satisfaction of nursing home residents in Northern Colorado: UMI Dissertation Services, ProQuest Information and Learning, Ann Arbor, MI; 2000.	DUPLICATE														0
Poole GG, Gooding BA. Developing and implementing a community intergenerational program. Journal of community health nursing. 1993;10(2):77-85.	OBSERVATIONAL														0
Rebok GW, Carlson MC, Glass TA, McGill S, Hill J, Wasik BA, et al. Short-term impact of Experience Corps participation on children and schools: results from a pilot randomized trial. J Urban Health. 2004;81(1):79-93.	NON RCT														0
Tan EJ, Xue QL, Li T, Carlson MC, Fried LP. Volunteering: a physical activity intervention for older adults--The Experience Corps program in Baltimore. J Urban Health. 2006;83(5):954-69.	RCT														0
Tullo ES, Spencer J, Allan L. Systematic review: helping the young to understand the old. Teaching interventions in geriatrics to improve the knowledge, skills, and attitudes of undergraduate medical students. J Am Geriatr Soc. 2010;58(10):1987-93.	QUAL														0
Varma VR, Tan EJ, Gross AL, Harris G, Romani W, Fried LP, et al. Effect of Community Volunteering on Physical Activity: A Randomized Controlled Trial. Am J Prev Med. 2016;50(1):106-10.	RCT														0
												404
